# Supplementary material for: Partitioning the risk of tuberculosis transmission in household contact studies
Source: PLoS One. 2019 Oct 22;14(10):e0223966. doi: 10.1371/journal.pone.0223966 (PMC6804987; doi:10.1371/journal.pone.0223966)
Supplement: S3 File — (XLSX) [file pone.0223966.s003.xlsx]

## Sheet: BrazilData
outcome	karn70	afb01	cavities	bin.age2	bin.age	gender	sharerm	smoking	HHID	is.missing
1	0	1	1	4	3	0	1	0	1300100	0
1	0	1	1	1	1	0	1	0	1300100	0
1	0	1	1	2	1	0	1	0	1300100	0
1	0	1	1	5	4	1	1	1	1300200	0
1	0	1	1	4	3	0	1	1	1300200	0
0	0	1	1	4	3	1	0	0	1300200	0
0	0	1	1	5	4	1	0	1	1300200	0
0	0	1	1	1	1	0	0	0	1300200	0
1	0	1	1	3	2	1	0	0	1300200	0
1	0	0	0	4	3	1	0	0	1300300	0
1	0	0	0	2	1	1	0	0	1300300	0
0	0	0	0	2	1	1	0	0	1300300	0
1	0	0	0	2	1	1	0	0	1300300	0
1	0	0	0	2	1	0	0	0	1300300	0
1	0	0	0	1	1	0	0	0	1300300	0
0	1	1	1	2	1	1	0	0	1300400	0
1	1	1	1	4	3	1	0	1	1300400	0
0	1	1	1	3	2	1	0	1	1300400	0
0	1	1	1	4	3	0	0	0	1300400	0
1	0	1	1	5	4	1	1	0	1300500	0
1	0	1	1	2	1	1	0	0	1300500	0
1	0	1	1	2	1	1	0	0	1300500	0
1	0	1	1	2	1	1	1	0	1300500	0
1	0	1	1	5	4	0	0	1	1300500	0
1	0	1	1	5	4	1	0	0	1300500	0
1	0	1	1	4	3	0	0	0	1300500	0
1	0	1	1	2	1	0	0	0	1300500	0
1	0	1	1	5	4	1	1	0	1300600	0
0	0	1	1	2	1	1	0	0	1300600	0
1	0	1	1	4	3	0	0	0	1300600	0
1	0	1	1	4	3	1	0	0	1300600	0
0	0	1	1	1	1	0	0	0	1300600	0
1	0	1	1	5	4	1	0	1	1300700	0
1	0	1	1	5	4	0	1	1	1300700	0
1	0	1	1	3	2	1	0	0	1300700	0
1	0	1	1	2	1	1	1	0	1300700	0
1	1	1	0	5	4	1	0	1	1300800	0
0	1	1	0	5	4	1	0	0	1300800	0
1	1	1	0	5	4	1	1	1	1300800	0
1	1	1	0	3	2	0	0	0	1300800	0
1	1	1	0	5	4	0	0	0	1300800	0
1	1	1	0	3	2	0	0	1	1300800	0
1	1	1	0	5	4	1	0	1	1300800	0
0	1	1	0	3	2	1	0	0	1300800	0
0	1	1	0	2	1	0	0	0	1300800	0
0	1	1	0	2	1	1	0	0	1300800	0
1	0	0	0	3	2	0	0	0	1300900	0
1	0	0	0	4	3	1	0	0	1300900	0
1	0	0	0	4	3	1	0	0	1300900	0
0	0	0	0	2	1	0	0	0	1300900	0
0	0	0	0	1	1	1	0	0	1300900	0
0	0	0	0	5	4	1	0	0	1300900	0
0	1	1	0	4	3	1	0	0	1301000	0
1	1	1	0	2	1	0	0	0	1301000	0
1	1	1	0	3	2	1	1	0	1301000	0
1	1	1	0	5	4	0	0	1	1301000	0
1	1	1	0	5	4	1	0	0	1301000	0
1	1	1	0	5	4	1	0	0	1301000	0
0	0	1	0	4	3	1	1	1	1301600	0
0	0	1	0	2	1	1	1	0	1301600	0
0	0	1	0	2	1	0	1	0	1301600	0
1	0	1	0	3	2	0	0	0	1301600	0
1	1	1	1	5	4	1	1	1	1302100	0
1	1	1	1	2	1	0	1	0	1302100	0
1	1	1	1	2	1	1	1	0	1302100	0
1	0	1	1	4	3	1	1	0	1302300	0
0	0	1	1	2	1	1	1	0	1302300	0
0	0	1	1	1	1	0	1	0	1302300	0
0	0	1	1	2	1	0	1	0	1302300	0
1	0	1	1	5	4	1	1	0	1302600	0
1	0	1	1	3	2	1	0	0	1302600	0
1	0	1	1	2	1	1	0	0	1302600	0
1	0	1	1	2	1	1	0	0	1302600	0
1	0	1	1	2	1	1	1	0	1302600	0
1	0	1	1	2	1	0	1	0	1302600	0
1	0	1	1	5	4	1	0	0	1302900	0
1	0	1	1	2	1	0	1	0	1302900	0
1	0	1	1	2	1	0	1	0	1302900	0
1	0	1	1	3	2	0	1	0	1302900	0
1	0	1	1	5	4	0	0	0	1303000	0
1	0	1	1	3	2	1	0	0	1303000	0
0	0	1	1	5	4	1	0	1	1303000	0
1	0	1	1	1	1	1	0	0	1303000	0
1	0	1	1	4	3	1	1	0	1303300	0
1	0	1	1	2	1	1	0	0	1303300	0
1	0	1	1	2	1	0	0	0	1303300	0
1	0	1	1	5	4	1	1	1	1303400	0
1	0	1	1	3	2	0	0	0	1303400	0
1	0	1	1	3	2	0	0	1	1303400	0
0	0	1	1	2	1	1	0	0	1303400	0
1	0	1	1	3	2	1	0	0	1303400	0
1	0	1	1	4	3	1	0	1	1303400	0
1	0	1	1	1	1	0	0	0	1303400	0
0	0	1	1	2	1	1	0	0	1303400	0
1	0	1	1	5	4	1	1	1	1303600	0
0	0	1	1	4	3	1	0	0	1303600	0
0	0	1	1	2	1	0	0	0	1303600	0
0	0	1	1	1	1	0	0	0	1303600	0
1	0	1	1	2	1	0	0	0	1303600	0
0	0	1	1	3	2	0	0	1	1303600	0
0	0	1	1	5	4	0	1	1	1303900	0
0	0	1	1	2	1	0	1	0	1303900	0
0	0	1	1	1	1	0	1	0	1303900	0
1	0	0	1	5	4	0	1	1	1304000	0
1	0	0	1	1	1	0	1	0	1304000	0
1	0	0	1	4	3	1	0	0	1304000	0
1	0	0	1	4	3	1	0	0	1304000	0
1	0	0	1	3	2	0	0	0	1304000	0
0	0	0	1	5	4	1	0	1	1304000	0
0	0	0	1	3	2	1	0	0	1304000	0
1	0	0	1	1	1	1	0	0	1304000	0
1	0	0	1	2	1	1	0	0	1304000	0
1	0	1	1	3	2	1	0	0	1304100	0
1	0	1	1	2	1	0	0	0	1304100	0
1	0	1	1	3	2	0	0	0	1304100	0
1	0	1	1	5	4	0	1	0	1304100	0
1	0	1	1	3	2	0	0	0	1304100	0
1	0	0	1	3	2	1	0	0	1304200	0
1	0	0	1	4	3	1	0	0	1304200	0
1	0	0	1	1	1	1	0	0	1304200	0
1	0	0	1	4	3	0	0	0	1304200	0
0	0	1	0	3	2	1	0	0	1304400	0
1	0	1	0	5	4	1	0	1	1304400	0
1	0	1	0	4	3	1	0	1	1304400	0
1	0	1	0	3	2	0	0	0	1304400	0
1	0	1	0	3	2	0	0	1	1304400	0
1	0	1	0	3	2	1	0	1	1304400	0
0	0	1	0	4	3	0	0	1	1304400	0
1	0	1	0	3	2	1	0	0	1304400	0
1	0	1	0	1	1	1	0	0	1304400	0
1	0	1	0	2	1	0	0	0	1304400	0
1	0	1	0	2	1	1	0	0	1304400	0
1	0	1	0	1	1	0	0	0	1304400	0
0	0	1	1	5	4	1	0	1	1304600	0
1	0	1	1	5	4	0	0	1	1304600	0
1	0	1	1	3	2	1	1	0	1304600	0
0	0	1	1	2	1	1	1	0	1304600	0
0	0	1	1	3	2	0	0	0	1304600	0
1	0	1	1	5	4	0	0	0	1304600	0
0	0	1	1	5	4	1	0	1	1304600	0
0	0	1	1	4	3	0	0	0	1304600	0
0	0	1	1	2	1	1	0	0	1304600	0
0	0	1	1	2	1	1	0	0	1304600	0
0	0	1	1	2	1	0	0	0	1304600	0
0	0	0	0	3	2	1	0	0	1304800	0
0	0	0	0	3	2	0	1	0	1304800	0
0	0	0	0	3	2	0	1	0	1304800	0
0	0	0	0	5	4	1	0	0	1304800	0
1	0	1	1	5	4	0	1	0	1305100	0
1	0	1	1	3	2	1	0	0	1305100	0
1	0	1	1	2	1	0	0	0	1305100	0
1	0	1	1	2	1	0	0	0	1305100	0
0	0	1	0	3	2	0	0	0	1305500	0
1	0	1	0	5	4	1	1	1	1305500	0
1	0	1	0	4	3	0	0	0	1305500	0
0	0	1	0	3	2	1	0	0	1305500	0
0	0	1	1	5	4	1	1	1	1305600	0
0	0	1	1	4	3	1	0	0	1305600	0
1	0	1	1	4	3	1	0	0	1305600	0
1	0	1	1	4	3	1	0	0	1305600	0
0	0	1	1	5	4	0	0	0	1305600	0
1	0	1	1	1	1	1	0	0	1305600	0
0	0	1	0	5	4	1	0	0	1305800	0
0	0	1	0	5	4	0	0	0	1305800	0
0	0	1	0	2	1	0	0	0	1305800	0
1	0	1	1	3	2	0	1	0	1305900	0
1	0	1	1	5	4	1	0	0	1305900	0
1	0	1	1	5	4	0	0	0	1305900	0
1	0	1	1	3	2	0	1	0	1305900	0
1	0	1	1	3	2	0	1	0	1305900	0
0	0	0	0	2	1	1	0	0	1306000	0
0	0	0	0	2	1	1	0	0	1306000	0
1	0	0	0	5	4	1	0	1	1306000	0
0	0	0	0	4	3	0	1	1	1306000	0
1	0	1	1	5	4	1	0	1	1306100	0
0	0	1	1	1	1	0	0	0	1306100	0
0	0	1	1	3	2	1	0	0	1306100	0
1	0	1	1	5	4	1	0	1	1306100	0
1	0	1	1	3	2	1	0	0	1306100	0
0	0	1	1	5	4	1	0	1	1306100	0
1	0	1	1	3	2	1	0	0	1306100	0
1	0	1	1	2	1	0	0	0	1306100	0
1	0	1	1	3	2	0	0	0	1306100	0
1	0	0	1	3	2	0	0	1	1306200	0
1	0	0	1	5	4	1	0	0	1306200	0
1	0	0	1	2	1	0	0	0	1306200	0
1	0	0	1	2	1	1	0	0	1306200	0
1	0	0	1	2	1	0	0	0	1306200	0
1	0	0	1	3	2	1	1	1	1306200	0
1	0	1	1	5	4	1	0	0	1306300	0
1	0	1	1	2	1	1	0	0	1306300	0
1	0	1	1	2	1	0	0	0	1306300	0
1	0	0	1	5	4	0	0	1	1306400	0
1	0	0	1	4	3	1	0	0	1306400	0
1	0	0	1	2	1	1	1	0	1306400	0
1	0	0	1	2	1	1	0	0	1306400	0
1	0	0	1	3	2	0	1	0	1306400	0
1	0	0	1	4	3	1	1	1	1306500	0
1	0	0	1	2	1	1	0	0	1306500	0
1	0	0	1	2	1	1	0	0	1306500	0
1	0	0	1	1	1	0	1	0	1306500	0
0	0	0	1	5	4	1	1	1	1306600	0
0	0	0	1	1	1	0	0	0	1306600	0
0	0	0	1	3	2	1	0	0	1306600	0
1	0	0	1	3	2	0	0	1	1306600	0
0	0	0	1	3	2	0	0	0	1306600	0
0	0	0	1	2	1	0	0	0	1306600	0
0	0	0	1	2	1	0	0	0	1306600	0
0	0	0	1	2	1	1	0	0	1306600	0
0	1	1	1	3	2	1	0	0	1306700	0
1	1	1	1	2	1	1	0	0	1306700	0
1	1	1	1	5	4	1	1	0	1306700	0
0	0	1	1	4	3	1	1	0	1306800	0
1	0	1	1	2	1	1	0	0	1306800	0
0	0	1	1	2	1	1	0	0	1306800	0
1	0	1	1	5	4	1	0	1	1306900	0
1	0	1	1	4	3	0	0	0	1306900	0
1	0	1	1	3	2	1	0	0	1306900	0
1	0	1	1	1	1	1	0	0	1306900	0
1	0	1	1	5	4	0	0	1	1306900	0
1	0	1	1	1	1	0	1	0	1307000	0
1	0	1	1	2	1	1	1	0	1307000	0
1	0	1	1	4	3	1	1	0	1307000	0
1	0	1	1	4	3	0	1	0	1307200	0
1	0	1	1	5	4	1	0	1	1307200	0
0	0	1	1	2	1	1	0	0	1307200	0
1	0	1	1	5	4	1	0	0	1307200	0
1	0	1	1	4	3	0	0	0	1307200	0
1	0	1	1	1	1	1	1	0	1307200	0
1	0	1	1	5	4	0	0	0	1307200	0
1	0	0	1	3	2	1	0	0	1307300	0
0	0	0	1	5	4	1	0	1	1307300	0
1	0	0	1	4	3	0	1	1	1307300	0
1	0	1	0	2	1	0	0	0	1307400	0
1	0	1	0	5	4	1	1	0	1307400	0
1	0	1	0	3	2	0	0	0	1307400	0
1	0	1	1	5	4	0	0	1	1307600	0
1	0	1	1	5	4	1	0	1	1307600	0
1	0	1	1	3	2	1	0	0	1307600	0
1	0	1	1	3	2	1	0	0	1307600	0
1	0	1	1	5	4	1	0	0	1307700	0
1	0	1	1	5	4	0	0	1	1307700	0
1	0	1	1	3	2	1	0	0	1307700	0
1	0	1	1	3	2	0	0	0	1307700	0
1	0	1	1	5	4	1	0	1	1307800	0
1	0	1	1	5	4	0	0	1	1307800	0
1	0	1	1	5	4	1	0	0	1307800	0
1	0	1	1	4	3	1	1	0	2300100	0
1	0	1	1	2	1	1	0	0	2300100	0
1	0	1	1	2	1	0	0	0	2300100	0
1	0	1	1	2	1	0	0	0	2300100	0
1	0	1	1	1	1	0	0	0	2300100	0
1	0	1	0	5	4	1	0	0	2300200	0
0	0	1	0	5	4	0	0	0	2300200	0
0	0	1	0	3	2	1	0	1	2300200	0
0	0	1	0	2	1	0	0	0	2300200	0
0	0	1	0	5	4	1	0	0	2300200	0
0	0	1	0	5	4	0	0	0	2300200	0
1	0	1	1	5	4	1	0	1	2300600	0
1	0	1	1	5	4	0	0	1	2300600	0
1	0	1	1	5	4	0	0	1	2300600	0
1	0	1	1	3	2	1	1	0	2300600	0
1	0	1	1	2	1	1	1	0	2300600	0
1	0	1	1	4	3	0	0	1	2300600	0
1	0	1	1	2	1	0	0	0	2300600	0
1	0	1	0	5	4	0	1	0	2301000	0
1	0	1	0	3	2	1	0	1	2301000	0
1	0	1	0	3	2	0	0	1	2301000	0
1	0	1	0	3	2	1	0	1	2301000	0
1	0	1	0	2	1	0	0	0	2301000	0
1	0	1	0	1	1	0	0	0	2301000	0
1	0	0	0	4	3	0	0	1	2301300	0
1	0	0	0	3	2	1	0	1	2301300	0
1	0	0	0	3	2	0	0	1	2301300	0
1	0	0	0	1	1	0	1	0	2301300	0
1	0	0	0	1	1	1	0	0	2301300	0
1	0	1	1	3	2	0	1	0	2301400	0
1	0	1	1	1	1	1	1	0	2301400	0
1	0	1	1	5	4	1	0	1	2301400	0
1	0	1	1	4	3	0	0	1	2301400	0
1	0	1	1	3	2	1	0	1	2301400	0
1	0	1	1	2	1	1	0	0	2301400	0
1	0	1	1	2	1	1	0	0	2301400	0
1	0	1	1	2	1	0	0	0	2301400	0
1	0	1	1	4	3	1	1	1	2301500	0
1	0	1	1	2	1	0	1	0	2301500	0
1	0	1	1	1	1	0	1	0	2301500	0
1	0	1	1	1	1	1	1	0	2301500	0
1	0	1	1	3	2	0	1	0	2301600	0
1	0	1	1	2	1	0	0	0	2301600	0
1	0	1	1	2	1	1	0	0	2301600	0
1	0	1	1	1	1	1	1	0	2301600	0
1	0	1	1	1	1	0	1	0	2301600	0
1	0	1	1	1	1	1	1	0	2301600	0
1	0	1	0	5	4	1	1	1	2301700	0
0	0	1	0	4	3	0	0	1	2301700	0
1	0	1	0	4	3	0	0	1	2301700	0
1	0	1	0	4	3	1	0	0	2302000	0
0	0	1	0	2	1	1	0	0	2302000	0
0	0	1	0	2	1	0	0	0	2302000	0
0	0	1	0	1	1	0	0	0	2302000	0
0	0	1	0	1	1	1	0	0	2302000	0
1	0	1	1	3	2	1	1	0	2302300	0
1	0	1	1	2	1	0	1	0	2302300	0
1	0	1	1	3	2	1	0	0	2302300	0
1	0	1	1	2	1	0	0	0	2302300	0
1	0	1	1	5	4	0	0	1	2302300	0
1	0	1	1	5	4	0	1	1	2302400	0
1	0	1	1	2	1	1	0	0	2302400	0
1	0	1	1	2	1	0	0	0	2302400	0
1	0	1	1	1	1	1	0	0	2302400	0
1	0	1	1	5	4	1	1	0	2302500	0
0	0	1	1	3	2	0	0	0	2302500	0
0	0	1	1	2	1	1	0	0	2302500	0
1	0	1	1	4	3	0	1	0	2302600	0
1	0	1	1	5	4	0	0	1	2302600	0
1	0	1	1	5	4	1	0	1	2302600	0
1	0	1	1	2	1	0	0	0	2302600	0
1	0	1	1	2	1	0	0	0	2302600	0
1	0	1	0	5	4	1	1	0	2302700	0
1	0	1	0	4	3	0	1	0	2302700	0
1	0	1	0	3	2	0	1	0	2302700	0
1	0	1	0	3	2	0	1	0	2302700	0
1	0	1	1	4	3	0	1	1	2302800	0
1	0	1	1	2	1	0	0	0	2302800	0
1	0	1	1	1	1	1	0	0	2302800	0
1	0	1	1	4	3	1	0	0	2302800	0
1	0	1	1	2	1	1	0	0	2302800	0
1	0	1	1	3	2	1	0	1	2302800	0
1	0	1	1	2	1	0	0	0	2302800	0
1	0	1	1	5	4	1	1	1	2303000	0
1	0	1	1	4	3	0	0	1	2303000	0
0	0	1	1	4	3	1	0	1	2303000	0
0	0	1	1	4	3	1	0	0	2303000	0
0	0	1	1	1	1	1	0	0	2303000	0
1	0	1	1	5	4	1	0	1	2303100	0
1	0	1	1	5	4	1	0	1	2303100	0
1	0	1	1	5	4	0	0	1	2303100	0
1	0	1	1	5	4	1	0	1	2303100	0
1	0	1	1	5	4	1	0	1	2303100	0
1	0	1	1	4	3	1	0	0	2303100	0
1	0	1	1	5	4	0	0	1	2303500	0
1	0	1	1	5	4	1	0	1	2303500	0
1	0	1	1	3	2	1	0	0	2303500	0
1	0	1	0	5	4	1	0	0	2303800	0
1	0	1	0	5	4	0	0	0	2303800	0
1	0	1	0	2	1	1	0	0	2303800	0
0	0	1	0	1	1	0	0	0	2303800	0
0	0	1	1	3	2	1	1	1	2303900	0
1	0	1	1	1	1	1	1	0	2303900	0
1	0	1	1	5	4	0	0	0	2303900	0
0	0	1	1	1	1	0	0	0	2303900	0
1	0	1	1	4	3	1	0	0	2303900	0
0	0	1	1	1	1	0	0	0	2303900	0
0	0	1	1	5	4	0	0	0	2304000	0
0	0	1	1	5	4	1	0	0	2304000	0
0	0	1	1	2	1	1	0	0	2304000	0
0	0	1	1	1	1	0	0	0	2304000	0
1	0	1	1	5	4	1	0	1	2304200	0
1	0	1	1	5	4	0	0	1	2304200	0
0	0	1	1	2	1	1	0	0	2304200	0
0	0	1	1	4	3	1	0	0	2304200	0
1	0	1	1	4	3	0	0	0	2304200	0
1	0	1	1	5	4	1	0	0	2304200	0
0	0	1	1	4	3	0	0	0	2304200	0
1	0	1	1	3	2	1	0	0	2304200	0
0	0	1	1	2	1	1	0	0	2304200	0
1	0	1	1	5	4	1	1	0	2304300	0
1	0	1	1	4	3	1	0	0	2304300	0
1	0	1	1	1	1	0	0	0	2304300	0
1	0	1	1	3	2	0	0	0	2304300	0
1	0	1	1	3	2	1	0	0	2304300	0
0	0	1	1	5	4	0	0	0	2304300	0
1	0	1	1	5	4	0	1	0	2304600	0
1	0	1	1	2	1	1	0	0	2304600	0
1	0	1	1	2	1	0	0	0	2304600	0
1	0	1	1	2	1	1	0	0	2304600	0
0	0	1	1	5	4	1	0	0	2304600	0
1	0	1	1	5	4	0	0	1	2304600	0
1	0	0	1	2	1	0	1	0	2304800	0
1	0	0	1	2	1	0	0	0	2304800	0
0	0	0	1	4	3	0	0	1	2304800	0
1	0	0	1	5	4	1	0	1	2304800	0
1	0	1	1	5	4	1	0	1	2305200	0
1	0	1	1	5	4	0	0	0	2305200	0
1	0	1	1	3	2	0	0	1	2305200	0
1	0	1	1	1	1	1	1	0	2305200	0
1	0	1	1	4	3	1	0	0	2305200	0
1	0	1	1	2	1	0	0	0	2305200	0
1	0	1	1	1	1	1	0	0	2305200	0
1	0	1	1	2	1	0	0	0	2305400	0
1	0	1	1	2	1	0	0	0	2305400	0
1	0	1	1	2	1	1	1	0	2305400	0
1	0	1	1	4	3	1	0	1	2305400	0
1	0	1	1	5	4	1	1	0	2305500	0
1	0	1	1	3	2	0	0	0	2305500	0
1	0	1	1	5	4	1	0	0	2305500	0
1	0	1	1	2	1	0	0	0	2305500	0
0	0	1	1	3	2	1	1	0	2305800	0
0	0	1	1	1	1	0	0	0	2305800	0
1	0	1	1	5	4	1	0	0	2305800	0
1	0	1	1	5	4	0	0	1	2305800	0
1	0	1	1	5	4	1	1	0	2305800	0
1	0	1	1	5	4	1	0	0	2305800	0
0	0	1	1	4	3	0	0	0	2305800	0
1	0	1	1	5	4	0	0	0	2305800	0
1	0	1	0	5	4	1	1	1	2305900	0
0	0	1	0	3	2	0	0	0	2305900	0
0	0	1	0	3	2	0	0	0	2305900	0
1	0	1	0	3	2	0	0	0	2305900	0
0	0	1	1	5	4	1	1	0	2306000	0
1	0	1	1	3	2	0	0	0	2306000	0
0	0	1	1	5	4	1	0	0	2306000	0
0	0	1	1	4	3	0	0	0	2306000	0
1	0	1	1	5	4	1	1	1	2306100	0
1	0	1	1	5	4	0	0	0	2306100	0
1	0	1	1	2	1	1	1	0	2306100	0
0	0	1	1	2	1	0	1	0	2306100	0
0	0	1	1	2	1	0	1	0	2306100	0
1	0	1	1	5	4	1	0	0	2306400	0
1	0	1	1	3	2	0	0	0	2306400	0
1	0	1	1	3	2	0	0	1	2306400	0
1	0	1	1	3	2	1	1	0	2306400	0
1	0	1	0	5	4	1	0	1	2306600	0
1	0	1	0	5	4	0	0	1	2306600	0
1	0	1	0	5	4	0	0	0	2306600	0
1	0	1	0	5	4	1	0	0	2306600	0
1	0	1	0	3	2	1	0	0	2306600	0
1	0	1	1	5	4	1	1	1	2306700	0
1	0	1	1	3	2	1	0	0	2306700	0
1	0	1	1	2	1	1	0	0	2306700	0
1	0	1	1	2	1	1	0	0	2306700	0
1	0	1	1	1	1	0	1	0	2306700	0
1	0	1	1	1	1	0	1	0	2306700	0
1	0	1	1	5	4	1	1	1	2306800	0
1	0	1	1	3	2	1	0	0	2306800	0
1	0	1	1	1	1	0	0	0	2306800	0
1	0	1	1	2	1	1	0	0	2306800	0
1	0	1	1	4	3	1	0	0	2306800	0
0	0	1	1	1	1	0	0	0	2306800	0
1	0	1	0	5	4	1	0	1	2306900	0
1	0	1	0	2	1	0	1	0	2306900	0
1	0	1	0	4	3	1	0	1	2306900	0
1	0	1	0	3	2	1	0	0	2306900	0
1	0	1	0	2	1	0	0	0	2306900	0
1	0	1	0	2	1	1	0	0	2306900	0
1	0	1	0	1	1	1	0	0	2306900	0
1	0	1	0	1	1	0	0	0	2306900	0
1	0	1	0	3	2	0	1	1	2306900	0
1	0	1	0	4	3	0	0	1	2306900	0
1	0	1	1	4	3	1	1	0	2307000	0
1	0	1	1	2	1	0	1	0	2307000	0
0	0	1	1	2	1	0	1	0	2307000	0
1	0	1	1	5	4	0	0	0	2307000	0
0	0	1	1	5	4	1	0	0	2307000	0
1	0	1	1	5	4	0	0	0	2307000	0
1	0	1	1	5	4	1	0	0	2307200	0
1	0	1	1	5	4	0	0	0	2307200	0
1	0	1	1	3	2	1	0	0	2307200	0
0	0	1	1	1	1	1	0	0	2307200	0
1	0	1	1	5	4	0	1	1	2307500	0
1	0	1	1	2	1	0	0	0	2307500	0
1	0	1	1	2	1	0	0	0	2307500	0
1	0	1	1	5	4	0	0	1	2307500	0
1	0	1	1	3	2	0	1	0	2307600	0
1	0	1	1	1	1	1	1	0	2307600	0
1	0	1	1	1	1	1	1	0	2307600	0
1	0	0	1	5	4	1	0	0	2307700	0
1	0	0	1	5	4	0	0	0	2307700	0
1	0	0	1	2	1	1	0	0	2307700	0
1	0	1	1	5	4	1	0	0	2308000	0
1	0	1	1	3	2	0	0	0	2308000	0
1	0	1	1	3	2	1	1	0	2308000	0
0	0	1	1	5	4	1	0	0	2308000	0
1	0	1	1	3	2	1	1	0	2308200	0
1	0	1	1	5	4	1	0	1	2308200	0
1	0	1	1	3	2	0	0	1	2308200	0
1	0	1	1	5	4	1	0	1	2308200	0
1	0	1	1	5	4	1	0	0	2308400	0
1	0	1	1	3	2	1	1	0	2308400	0
1	0	1	1	5	4	1	0	1	2308400	0
1	0	1	1	2	1	1	1	0	2308400	0
1	0	1	1	5	4	0	0	1	2308400	0
1	0	1	1	5	4	0	0	1	2308400	0
0	0	1	1	5	4	0	0	0	2308500	0
1	0	1	1	4	3	0	0	0	2308500	0
1	0	1	1	4	3	1	0	0	2308500	0
0	0	1	1	1	1	1	0	0	2308500	0
0	0	1	1	5	4	1	0	0	2308500	0
0	0	1	1	2	1	0	0	0	2308500	0
0	0	1	1	3	2	0	0	0	2308500	0
1	0	1	1	3	2	0	1	1	2308600	0
1	0	1	1	1	1	0	1	0	2308600	0
0	0	1	1	5	4	1	1	0	2308600	0
0	0	0	1	4	3	1	1	0	2308800	0
1	0	0	1	5	4	1	0	0	2308800	0
1	0	0	1	4	3	1	0	0	2308800	0
0	0	0	1	1	1	0	0	0	2308800	0
0	0	0	1	2	1	0	0	0	2308800	0
1	0	1	1	5	4	1	1	1	3300200	0
1	0	1	1	3	2	1	0	0	3300200	0
0	0	1	1	4	3	0	0	0	3300200	0
1	0	1	1	1	1	1	0	0	3300200	0
1	0	0	0	3	2	1	0	0	3300300	0
1	0	0	0	4	3	1	0	0	3300300	0
1	0	0	0	5	4	0	1	1	3300300	0
1	0	1	1	5	4	1	0	1	3300500	0
1	0	1	1	2	1	1	0	0	3300500	0
1	0	1	1	5	4	1	0	1	3300500	0
0	0	1	0	3	2	1	1	0	3300600	0
1	0	1	0	3	2	1	0	0	3300600	0
1	0	1	0	2	1	0	0	0	3300600	0
0	0	1	0	1	1	1	1	0	3300600	0
0	0	1	1	2	1	0	0	0	3300700	0
1	0	1	1	3	2	1	0	0	3300700	0
1	0	1	1	3	2	1	1	0	3300700	0
1	0	1	1	5	4	0	1	1	3300700	0
0	0	1	1	2	1	1	0	0	3300700	0
0	0	1	1	1	1	0	1	0	3300700	0
1	0	1	1	5	4	1	0	1	3300800	0
1	0	1	1	5	4	0	0	1	3300800	0
1	0	1	1	3	2	1	1	0	3300800	0
1	0	1	1	1	1	1	0	0	3300800	0
1	0	1	1	2	1	0	0	0	3300800	0
1	0	1	1	2	1	1	0	0	3300800	0
1	0	1	1	3	2	1	0	0	3300800	0
1	0	1	0	1	1	1	1	0	3300900	0
1	0	1	0	1	1	1	1	0	3300900	0
0	0	1	0	5	4	1	0	0	3300900	0
1	0	1	0	4	3	1	0	0	3300900	0
1	0	1	0	4	3	0	0	0	3300900	0
0	0	1	0	2	1	0	0	0	3300900	0
0	0	1	0	1	1	1	0	0	3300900	0
0	0	1	0	5	4	0	0	1	3300900	0
1	0	1	0	4	3	1	0	0	3300900	0
1	0	1	0	5	4	1	0	1	3300900	0
1	0	1	0	5	4	0	0	0	3300900	0
0	1	1	1	5	4	0	0	1	3301000	0
1	1	1	1	5	4	0	0	1	3301000	0
1	1	1	1	5	4	1	0	0	3301000	0
0	1	1	1	1	1	0	0	0	3301000	0
1	1	1	1	4	3	1	0	0	3301000	0
0	1	1	1	5	4	0	0	0	3301000	0
0	1	1	1	3	2	1	0	0	3301000	0
0	1	1	1	3	2	1	0	0	3301000	0
0	1	1	1	2	1	0	0	0	3301000	0
0	1	1	1	5	4	0	0	1	3301000	0
0	1	1	1	4	3	1	0	1	3301000	0
0	1	1	1	1	1	0	0	0	3301000	0
0	1	1	1	2	1	0	0	0	3301000	0
0	1	1	1	3	2	1	0	1	3301000	0
0	1	1	1	1	1	1	0	0	3301000	0
1	1	1	1	3	2	1	0	0	3301000	0
1	0	1	0	4	3	1	1	0	3301100	0
0	0	1	0	3	2	0	0	0	3301100	0
1	0	1	0	2	1	1	0	0	3301100	0
0	0	1	0	5	4	1	0	1	3301100	0
1	0	1	0	3	2	1	0	0	3301100	0
1	0	1	0	1	1	1	0	0	3301100	0
1	0	1	0	5	4	1	1	0	3301200	0
1	0	1	0	2	1	1	0	0	3301200	0
1	0	1	0	5	4	0	0	1	3301200	0
1	0	1	0	5	4	0	1	0	3301300	0
1	0	1	0	3	2	1	0	0	3301300	0
1	0	1	0	3	2	0	0	0	3301300	0
1	0	1	1	2	1	0	0	0	3301400	0
1	0	1	1	2	1	0	0	0	3301400	0
1	0	1	1	4	3	0	1	0	3301400	0
1	0	0	0	5	4	1	0	0	3302000	0
1	0	0	0	4	3	0	0	1	3302000	0
1	0	0	0	4	3	1	0	1	3302000	0
1	0	0	0	5	4	0	0	1	3302000	0
1	0	0	0	4	3	1	0	0	3302000	0
1	0	0	0	2	1	1	0	0	3302000	0
1	0	0	0	2	1	0	0	0	3302000	0
1	0	0	0	2	1	1	0	0	3302000	0
1	0	0	0	2	1	0	0	0	3302000	0
1	0	0	0	5	4	1	0	1	3302000	0
1	0	0	0	2	1	1	0	0	3302000	0
0	0	0	0	2	1	0	0	0	3302000	0
1	0	0	0	2	1	1	0	0	3302000	0
1	0	0	0	3	2	1	0	1	3302000	0
0	0	0	0	3	2	0	0	1	3302000	0
1	0	1	1	2	1	1	1	0	3302100	0
0	0	1	1	1	1	1	1	0	3302100	0
0	0	1	1	2	1	0	1	0	3302100	0
0	0	1	1	2	1	0	1	0	3302100	0
1	0	1	1	4	3	0	1	0	3302100	0
1	0	1	1	4	3	1	1	1	3302600	0
1	0	1	1	2	1	0	1	0	3302600	0
1	0	1	1	1	1	1	1	0	3302600	0
1	0	1	1	5	4	1	0	1	3302800	0
1	0	1	1	2	1	0	1	0	3302800	0
1	0	1	1	4	3	1	0	0	3302800	0
1	0	1	1	2	1	1	0	0	3302800	0
1	0	1	1	5	4	0	0	1	3303000	0
0	0	1	1	5	4	1	0	0	3303000	0
0	0	1	1	2	1	0	0	0	3303000	0
1	0	1	1	2	1	1	0	0	3303000	0
1	0	1	1	3	2	1	0	0	3303000	0
1	0	0	1	2	1	1	1	0	3303200	0
1	0	0	1	1	1	0	1	0	3303200	0
1	0	0	1	2	1	1	1	0	3303200	0
1	0	0	1	2	1	0	0	0	3303200	0
1	0	0	1	3	2	1	1	0	3303200	0
1	0	1	1	5	4	1	0	1	3303600	0
1	0	1	1	5	4	1	0	0	3303600	0
1	0	1	1	5	4	0	0	0	3303600	0
1	0	1	1	5	4	0	1	1	3303600	0
1	0	1	1	3	2	0	0	0	3303600	0
1	0	1	1	2	1	1	0	0	3303600	0
1	0	1	1	3	2	0	0	0	3303600	0
1	0	1	1	5	4	0	0	1	3304000	0
1	0	1	1	5	4	1	0	1	3304000	0
1	0	1	1	3	2	0	0	0	3304000	0
0	0	1	1	4	3	1	0	0	3304000	0
0	0	1	1	2	1	1	0	0	3304000	0
1	0	1	1	4	3	0	0	0	3304000	0
1	0	1	1	5	4	1	0	0	3304000	0
0	0	1	1	2	1	1	0	0	3304000	0
0	0	1	1	1	1	1	0	0	3304000	0
0	0	0	0	4	3	0	1	0	3304200	0
0	0	0	0	2	1	0	0	0	3304200	0
1	0	0	0	2	1	0	0	0	3304200	0
0	0	0	0	2	1	1	0	0	3304200	0
1	0	1	0	1	1	1	1	0	3304400	0
1	0	1	0	1	1	0	1	0	3304400	0
0	0	1	0	2	1	1	1	0	3304400	0
0	0	1	0	2	1	1	0	0	3304400	0
0	0	1	0	2	1	0	0	0	3304400	0
1	0	1	0	4	3	0	1	1	3304400	0
0	0	0	1	5	4	0	1	0	3304800	0
0	0	0	1	3	2	0	0	0	3304800	0
0	0	0	1	2	1	0	0	0	3304800	0
0	0	0	1	1	1	1	1	0	3304800	0
1	0	0	1	5	4	1	0	1	3304800	0
0	0	0	1	4	3	1	0	0	3304800	0
0	0	0	1	2	1	0	0	0	3304800	0
0	0	0	1	1	1	1	0	0	3304800	0
1	0	1	1	5	4	1	0	1	3304900	0
0	0	1	1	2	1	0	0	0	3304900	0
0	0	1	1	2	1	1	0	0	3304900	0
0	0	1	1	1	1	0	0	0	3304900	0
0	0	1	0	5	4	1	0	0	3305000	0
0	0	1	0	5	4	0	0	0	3305000	0
1	0	1	0	5	4	1	0	0	3305000	0
0	0	1	0	3	2	0	0	0	3305000	0
0	0	1	0	3	2	1	0	0	3305000	0
1	0	1	0	3	2	1	0	0	3305000	0
0	0	1	0	1	1	1	0	0	3305000	0
0	0	1	0	2	1	1	0	0	3305000	0
0	0	1	0	2	1	1	0	0	3305000	0
1	0	0	0	2	1	1	0	0	3305100	0
0	0	0	0	2	1	1	0	0	3305100	0
0	0	1	1	2	1	0	0	0	3305200	0
1	0	1	1	2	1	1	0	0	3305200	0
1	0	1	1	2	1	0	0	0	3305200	0
0	0	1	1	2	1	1	0	0	3305200	0
1	0	1	1	2	1	0	1	0	3305200	0
1	0	1	1	1	1	1	0	0	3305200	0
1	0	1	1	2	1	0	0	0	3305200	0
0	0	1	1	5	4	1	0	0	3305200	0
1	0	1	1	5	4	1	0	0	3305200	0
1	0	1	1	5	4	0	1	0	3305200	0
0	0	1	1	3	2	1	0	0	3305200	0
1	0	1	1	4	3	1	0	0	3305200	0
1	0	1	1	5	4	1	0	1	3305200	0
0	0	1	0	2	1	1	0	0	3305300	0
0	0	1	0	5	4	1	0	1	3305300	0
1	0	1	0	4	3	1	0	0	3305300	0
1	0	1	0	5	4	0	0	1	3305300	0
1	0	1	0	3	2	1	0	0	3305300	0
0	0	1	1	4	3	0	0	0	3305700	0
1	0	1	1	4	3	0	0	0	3305700	0
1	0	1	1	5	4	1	0	0	3305700	0
1	0	1	1	5	4	1	1	1	3305800	0
1	0	1	1	3	2	1	0	0	3305800	0
1	0	1	1	1	1	0	0	0	3305800	0
1	0	1	1	5	4	1	1	1	3306300	0
1	0	1	1	4	3	1	0	1	3306300	0
1	0	1	1	4	3	0	0	0	3306300	0
1	0	1	1	4	3	0	0	1	3306300	0
1	0	1	1	5	4	1	0	1	3306600	0
1	0	1	1	2	1	0	0	0	3306600	0
1	0	1	1	2	1	0	0	0	3306600	0
1	0	1	1	4	3	1	1	0	3306700	0
1	0	1	1	1	1	0	0	0	3306700	0
0	0	1	1	2	1	0	0	0	3306700	0
1	0	1	1	5	4	1	0	1	3306700	0
1	0	1	1	5	4	0	0	1	3306700	0
1	0	1	1	5	4	1	0	0	3306700	0
0	0	1	1	5	4	0	0	1	3306700	0
1	0	1	1	3	2	0	0	0	3306700	0
1	0	1	1	2	1	0	0	0	3306700	0
1	0	1	1	4	3	1	0	0	3306700	0
1	0	1	1	5	4	1	0	0	3306800	0
1	0	1	1	5	4	0	0	1	3306800	0
1	0	1	1	5	4	1	0	0	3306800	0
1	0	1	1	5	4	0	0	0	3306800	0
1	0	1	1	5	4	0	0	1	3306800	0
1	0	1	1	5	4	1	0	0	3306800	0
1	0	1	1	2	1	0	0	0	3306800	0
1	0	1	1	5	4	1	0	0	3307000	0
1	0	1	1	2	1	0	1	0	3307000	0
0	0	1	1	4	3	0	0	0	3307000	0
1	0	1	1	4	3	1	0	0	3307000	0
1	0	1	1	4	3	1	0	0	3307000	0
0	0	1	1	2	1	1	0	0	3307000	0
1	0	1	1	4	3	0	0	1	3307000	0
0	0	1	1	5	4	1	1	1	3307100	0
1	0	0	1	4	3	1	1	0	3307300	0
1	0	0	1	2	1	1	0	0	3307300	0
0	0	0	1	2	1	0	0	0	3307300	0
0	0	0	1	1	1	0	0	0	3307300	0
0	0	1	0	5	4	1	1	1	3307400	0
0	0	1	0	3	2	1	0	0	3307400	0
0	0	1	0	3	2	0	0	0	3307400	0
0	0	1	0	3	2	1	0	0	3307400	0
0	0	1	0	2	1	1	0	0	3307400	0
0	0	1	0	1	1	0	0	0	3307400	0
1	0	0	1	5	4	1	0	0	3307500	0
1	0	0	1	4	3	1	0	0	3307500	0
0	0	0	1	2	1	0	0	0	3307500	0
1	0	0	1	3	2	1	0	0	3307500	0
1	0	1	1	5	4	0	1	1	3307600	0
1	0	1	1	3	2	0	0	0	3307600	0
1	0	1	1	4	3	1	0	0	3307600	0
1	0	1	1	5	4	0	1	0	3307700	0
1	0	1	1	3	2	1	1	0	3307700	0
1	0	1	1	2	1	1	1	0	3307700	0
1	0	1	1	1	1	0	0	0	3307700	0
1	0	1	1	3	2	1	0	1	3307700	0
1	0	0	1	5	4	1	0	0	3307800	0
1	0	0	1	3	2	0	0	0	3307800	0
1	0	0	1	3	2	0	0	0	3307800	0
1	0	0	1	5	4	0	0	1	3307800	0
1	0	1	1	5	4	1	0	0	3307900	0
1	0	1	1	5	4	1	0	0	3307900	0
1	0	1	1	5	4	0	0	0	3307900	0
1	0	1	1	4	3	1	0	0	3307900	0
1	0	1	1	3	2	0	0	0	3307900	0
1	0	1	1	5	4	1	0	0	3307900	0
1	0	1	1	3	2	0	1	0	3307900	0
1	0	1	1	4	3	0	0	1	3307900	0
1	0	1	1	5	4	1	0	1	3308000	0
1	0	0	1	4	3	1	0	0	4300300	0
0	0	0	1	2	1	1	1	0	4300300	0
1	0	0	1	2	1	0	1	0	4300300	0
1	0	0	1	3	2	0	0	1	4300300	0
1	0	1	1	5	4	1	0	1	4300500	0
1	0	1	1	2	1	1	1	0	4300500	0
1	0	1	1	1	1	1	1	0	4300500	0
1	0	1	1	2	1	1	1	0	4300500	0
1	0	0	0	5	4	1	1	1	4300600	0
0	0	0	0	3	2	1	0	0	4300600	0
0	0	0	0	3	2	1	0	0	4300600	0
0	0	0	0	1	1	0	0	0	4300600	0
0	0	0	0	2	1	1	0	0	4300600	0
0	0	0	0	1	1	0	0	0	4300600	0
0	0	0	0	1	1	0	0	0	4300600	0
1	0	1	1	5	4	1	1	0	4300900	0
1	0	1	1	2	1	1	0	0	4300900	0
1	0	1	1	3	2	0	0	0	4300900	0
1	0	1	1	3	2	1	0	0	4300900	0
1	0	0	1	3	2	1	1	0	4301200	0
1	0	0	1	2	1	0	1	0	4301200	0
1	0	0	1	5	4	1	1	1	4301200	0
1	0	0	1	3	2	1	1	0	4301200	0
0	0	1	1	3	2	0	0	0	4301500	0
1	0	1	1	5	4	1	1	0	4301500	0
0	0	1	1	2	1	0	0	0	4301500	0
1	0	1	1	2	1	1	0	0	4301500	0
1	0	1	1	5	4	1	0	0	4301500	0
1	0	1	1	3	2	0	0	1	4301500	0
0	0	0	0	5	4	0	0	0	4301800	0
0	0	0	0	5	4	1	0	0	4301800	0
0	0	0	0	2	1	0	1	0	4301800	0
0	0	0	0	5	4	1	0	0	4301800	0
1	0	0	0	5	4	1	1	0	4301900	0
1	0	0	0	3	2	1	0	0	4301900	0
1	0	0	0	3	2	1	0	0	4301900	0
1	0	0	0	3	2	1	0	0	4301900	0
1	0	0	0	2	1	1	0	0	4301900	0
1	0	0	0	2	1	0	0	0	4301900	0
1	0	0	0	3	2	1	0	0	4301900	0
1	0	0	0	5	4	0	0	0	4301900	0
1	0	0	1	5	4	0	0	0	4302100	0
1	0	0	1	5	4	1	0	1	4302100	0
0	0	0	1	5	4	0	0	1	4302100	0
1	0	1	1	3	2	0	0	0	4302300	0
1	0	1	1	3	2	1	1	1	4302300	0
1	0	1	1	2	1	1	0	0	4302300	0
1	0	1	1	3	2	1	0	0	4302300	0
1	0	1	1	1	1	1	0	0	4302300	0
1	0	1	1	5	4	0	0	1	4302400	0
1	0	1	1	3	2	0	0	0	4302400	0
1	0	1	1	5	4	1	0	1	4302400	0
0	0	1	1	5	4	1	0	1	4302400	0
1	0	1	1	5	4	1	1	1	4302600	0
1	0	1	1	2	1	1	0	0	4302600	0
1	0	1	1	2	1	1	0	0	4302600	0
1	0	1	1	3	2	0	0	0	4302600	0
0	0	1	1	5	4	1	0	1	4302700	0
1	0	1	1	3	2	0	1	1	4302700	0
0	0	1	1	5	4	0	0	1	4302700	0
1	0	0	1	5	4	0	1	1	4302800	0
1	0	0	1	3	2	0	0	0	4302800	0
1	0	0	1	4	3	1	0	0	4302800	0
1	0	0	1	3	2	1	0	0	4302800	0
0	0	0	1	2	1	1	0	0	4302800	0
1	0	0	1	4	3	0	0	0	4302800	0
1	0	1	1	5	4	1	1	0	4303000	0
1	0	1	1	2	1	0	1	0	4303000	0
1	0	1	1	2	1	1	0	0	4303000	0
1	0	1	1	5	4	0	0	1	4303000	0
1	0	1	1	5	4	1	1	1	4303100	0
1	0	1	1	3	2	0	0	0	4303100	0
1	0	1	1	2	1	0	0	0	4303100	0
1	0	1	1	2	1	1	0	0	4303100	0
