# Supplementary material for: Partitioning the risk of tuberculosis transmission in household contact studies
Source: PLoS One. 2019 Oct 22;14(10):e0223966. doi: 10.1371/journal.pone.0223966 (PMC6804987; doi:10.1371/journal.pone.0223966)
Supplement: S4 File — (XLSX) [file pone.0223966.s004.xlsx]

## Sheet: UgandaData
hhcage	sexindx	indage	afb	cxr.norm	cxr.mod	cxr.sev	cavities	sharerm	bcg	cluster	ppd10	coprev	is.missing
1.54	1	25	1	0	0	1	1	1	1	80235	0	1	0
1	1	25	1	0	0	1	1	1	1	80235	0	1	0
2	0	24	1	0	1	0	0	1	1	80245	1	0	0
4	0	24	1	0	1	0	0	1	0	80245	0	0	0
19	0	24	1	0	1	0	0	1	1	80245	1	0	0
19	0	28	1	0	0	1	0	1	0	80259	1	0	0
5	1	31	1	0	1	0	0	1	1	80281	0	0	0
14	1	31	1	0	1	0	0	1	0	80281	0	0	0
4	1	31	1	0	1	0	0	1	1	80281	0	0	0
5	0	26	1	0	0	1	1	0	1	80290	1	1	0
18	0	26	1	0	0	1	1	1	1	80290	0	1	0
0.46	0	26	1	0	0	1	1	1	1	80290	0	1	0
2	0	26	1	0	0	1	1	1	1	80290	0	1	0
19	0	18	1	0	1	0	0	1	1	80291	1	0	0
20	0	18	1	0	1	0	0	1	1	80291	1	0	0
37	0	18	1	0	1	0	0	1	0	80291	1	0	0
42	0	18	1	0	1	0	0	NA	1	80291	1	0	1
19	0	25	1	0	0	1	1	1	0	80313	1	0	0
0.52	0	25	1	0	0	1	1	1	1	80313	1	0	0
2	0	25	1	0	0	1	1	1	0	80313	1	0	0
18	0	22	1	0	0	1	1	1	1	80316	1	0	0
31	0	22	1	0	0	1	1	1	1	80316	1	0	0
16	1	40	1	0	0	1	0	1	0	80325	1	0	0
0.79	1	40	1	0	0	1	0	1	1	80325	0	0	0
14	1	40	1	0	0	1	0	1	0	80325	1	0	0
25	1	22	1	0	0	1	0	NA	0	80326	1	0	1
3	0	27	1	0	0	1	1	1	1	80330	1	0	0
24	0	27	1	0	0	1	1	1	0	80330	1	0	0
4	0	27	1	0	0	1	1	1	1	80330	1	0	0
32	1	27	1	0	0	1	1	1	1	80335	1	1	0
4	0	37	1	0	0	1	1	0	0	80336	1	1	0
2	0	37	1	0	0	1	1	0	1	80336	0	1	0
13	0	37	1	0	0	1	1	0	1	80336	1	1	0
33	0	37	1	0	0	1	1	0	1	80336	1	1	0
23	0	37	1	0	0	1	1	0	1	80336	1	1	0
29	0	37	1	0	0	1	1	0	1	80336	1	1	0
11	0	37	1	0	0	1	1	0	1	80336	1	1	0
13	0	37	1	0	0	1	1	0	1	80336	1	1	0
5	0	37	1	0	0	1	1	0	1	80336	1	1	0
9	0	37	1	0	0	1	1	0	1	80336	1	1	0
10	1	24	1	0	0	1	0	0	0	80341	1	0	0
2	1	24	1	0	0	1	0	1	1	80341	1	0	0
34	1	24	1	0	0	1	0	1	0	80341	1	0	0
0.5	1	24	1	0	0	1	0	1	0	80341	1	0	0
10	1	24	1	0	0	1	0	0	0	80341	1	0	0
5	1	24	1	0	0	1	0	0	1	80341	0	0	0
11	1	24	1	0	0	1	0	0	0	80341	1	0	0
32	1	24	1	0	1	0	1	1	1	80345	1	0	0
3	0	37	1	0	0	1	0	1	1	80350	1	1	0
13	0	37	1	0	0	1	0	0	1	80350	1	1	0
11	1	32	1	1	0	0	0	1	1	80352	1	0	0
5	0	45	1	0	1	0	0	0	1	80353	0	0	0
11	0	45	1	0	1	0	0	0	1	80353	0	0	0
1	0	45	1	0	1	0	0	1	1	80353	0	0	0
4	0	45	1	0	1	0	0	1	1	80353	0	0	0
32	0	45	1	0	1	0	0	1	1	80353	0	0	0
5	0	45	1	0	1	0	0	1	1	80353	0	0	0
10	0	45	1	0	1	0	0	0	1	80353	0	0	0
8	0	45	1	0	1	0	0	0	1	80353	0	0	0
17	0	28	1	0	0	1	1	1	0	80361	0	0	0
11	0	28	1	0	0	1	1	1	0	80361	1	0	0
32	1	23	1	0	0	1	1	1	1	80362	1	1	0
1	1	23	1	0	0	1	1	1	1	80362	0	1	0
3	0	27	1	0	1	0	1	1	1	80365	1	1	0
22	0	27	1	0	1	0	1	1	1	80365	1	1	0
31	1	40	1	0	1	0	0	1	1	80366	1	0	0
22	1	40	1	0	1	0	0	1	0	80366	1	0	0
26	0	28	1	1	0	0	0	0	0	80369	1	0	0
23	0	28	1	1	0	0	0	1	0	80369	1	0	0
52	0	48	1	0	0	1	0	1	0	80377	1	0	0
54	0	32	1	0	0	1	1	0	0	80378	1	0	0
12	0	32	1	0	0	1	1	1	1	80378	1	0	0
6	0	32	1	0	0	1	1	1	1	80378	1	0	0
9	0	32	1	0	0	1	1	1	1	80378	1	0	0
5.1	0	37	1	0	0	1	0	1	1	80379	0	1	0
8	0	37	1	0	0	1	0	1	1	80379	1	1	0
38	0	37	1	0	0	1	0	1	0	80379	1	1	0
31	0	21	1	0	0	1	1	0	1	80383	1	0	0
4	0	21	1	0	0	1	1	0	0	80383	1	0	0
6	0	21	1	0	0	1	1	0	1	80383	0	0	0
4	0	21	1	0	0	1	1	0	0	80383	0	0	0
5.1	0	21	1	0	0	1	1	0	1	80383	1	0	0
10	0	21	1	0	0	1	1	0	1	80383	0	0	0
51	0	21	1	0	0	1	1	0	0	80383	1	0	0
14	0	21	1	0	0	1	1	0	1	80383	1	0	0
37	1	18	1	0	0	1	1	0	0	80386	1	0	0
38	1	18	1	0	0	1	1	0	0	80386	1	0	0
7	1	18	1	0	0	1	1	0	0	80386	1	0	0
9	1	18	1	0	0	1	1	1	0	80386	1	0	0
20	0	25	1	1	0	0	0	1	0	80387	0	0	0
0.69	0	25	1	1	0	0	0	1	1	80387	0	0	0
21	0	28	1	0	1	0	0	1	1	80388	1	1	0
0.77	0	28	1	0	1	0	0	1	1	80388	0	1	0
41	1	36	1	0	1	0	1	1	0	80389	1	0	0
14	1	36	1	0	1	0	1	0	1	80389	0	0	0
5	1	36	1	0	1	0	1	1	1	80389	0	0	0
20	1	36	1	0	1	0	1	NA	0	80389	1	0	1
9	1	36	1	0	1	0	1	0	1	80389	0	0	0
16	1	36	1	0	1	0	1	0	0	80389	1	0	0
7	1	36	1	0	1	0	1	0	0	80389	0	0	0
13	1	36	1	0	1	0	1	0	1	80389	0	0	0
4	1	36	1	0	1	0	1	1	1	80389	1	0	0
2	0	31	1	0	0	1	1	1	1	80390	1	0	0
4	0	31	1	0	0	1	1	1	1	80390	1	0	0
29	0	31	1	0	0	1	1	1	1	80390	1	0	0
12	0	31	1	0	0	1	1	1	0	80390	1	0	0
2	0	26	1	0	0	1	1	1	0	80392	1	0	0
8	0	26	1	0	0	1	1	1	0	80392	1	0	0
9	0	26	1	0	0	1	1	1	0	80392	1	0	0
29	0	26	1	0	0	1	1	1	1	80392	1	0	0
5	0	26	1	0	0	1	1	1	1	80392	1	0	0
3	1	34	1	0	0	1	1	1	1	80393	1	0	0
3.5	1	34	1	0	0	1	1	1	0	80393	0	0	0
51	1	34	1	0	0	1	1	0	0	80393	1	0	0
13	1	34	1	0	0	1	1	0	1	80393	1	0	0
12	1	34	1	0	0	1	1	0	1	80393	1	0	0
25	0	20	1	0	0	1	1	1	0	80394	1	0	0
0.12	0	20	1	0	0	1	1	1	1	80394	0	0	0
34	0	20	1	0	0	1	1	1	0	80394	0	0	0
12	1	23	1	0	1	0	1	0	1	80396	1	0	0
7	1	23	1	0	1	0	1	0	1	80396	0	0	0
43	1	23	1	0	1	0	1	0	0	80396	1	0	0
20	1	23	1	0	1	0	1	0	1	80396	0	0	0
10	1	23	1	0	1	0	1	0	1	80396	0	0	0
16	1	23	1	0	1	0	1	0	1	80396	1	0	0
10	1	23	1	0	1	0	1	0	1	80396	1	0	0
4	1	23	1	0	1	0	1	0	1	80396	1	0	0
32	1	23	1	0	1	0	1	0	1	80396	1	0	0
2	1	24	1	0	0	1	1	1	1	80397	1	0	0
9	1	24	1	0	0	1	1	1	1	80397	1	0	0
42	1	24	1	0	0	1	1	1	1	80397	1	0	0
5	1	24	1	0	0	1	1	1	1	80397	1	0	0
13	1	30	1	0	0	1	1	1	1	80400	1	1	0
10	1	30	1	0	0	1	1	1	1	80400	1	1	0
5	1	30	1	0	0	1	1	1	1	80400	1	1	0
3	0	27	1	0	0	1	1	1	1	80401	1	1	0
0.23	0	27	1	0	0	1	1	1	1	80401	0	1	0
21	0	27	1	0	0	1	1	1	1	80401	1	1	0
5	0	27	1	0	0	1	1	1	1	80401	1	1	0
14	0	40	1	0	0	1	0	NA	1	80402	1	0	1
3	0	40	1	0	0	1	0	1	1	80402	1	0	0
30	0	40	1	0	0	1	0	1	0	80402	1	0	0
3	1	50	1	0	1	0	0	1	1	80403	0	1	0
5	1	50	1	0	1	0	0	1	1	80403	0	1	0
18	1	50	1	0	1	0	0	0	0	80403	1	1	0
12	1	50	1	0	1	0	0	0	1	80403	0	1	0
4	1	50	1	0	1	0	0	1	1	80403	0	1	0
60	1	50	1	0	1	0	0	1	0	80403	1	1	0
3	1	50	1	0	1	0	0	0	1	80403	1	1	0
70	1	50	1	0	1	0	0	0	0	80403	1	1	0
15	1	50	1	0	1	0	0	0	1	80403	1	1	0
27	1	50	1	0	1	0	0	0	1	80403	1	1	0
20	1	50	1	0	1	0	0	0	1	80403	1	1	0
16	1	40	1	0	0	1	1	0	0	80404	1	0	0
13	1	40	1	0	0	1	1	0	0	80404	1	0	0
8	1	40	1	0	0	1	1	0	1	80404	0	0	0
11	1	40	1	0	0	1	1	0	1	80404	0	0	0
18	1	40	1	0	0	1	1	0	1	80404	0	0	0
18	1	40	1	0	0	1	1	0	0	80404	1	0	0
41	1	40	1	0	0	1	1	1	0	80404	1	0	0
3	1	40	1	0	0	1	1	1	1	80404	1	0	0
12	1	40	1	0	0	1	1	0	1	80404	1	0	0
1	1	40	1	0	0	1	1	1	1	80404	0	0	0
10	0	20	1	0	1	0	0	0	1	80405	1	0	0
8	0	20	1	0	1	0	0	0	1	80405	1	0	0
35	0	20	1	0	1	0	0	0	1	80405	0	0	0
23	0	20	1	0	1	0	0	0	1	80405	1	0	0
35	0	20	1	0	1	0	0	0	1	80405	1	0	0
5	0	20	1	0	1	0	0	1	1	80405	1	0	0
8	1	29	1	0	1	0	1	1	0	80406	1	0	0
50	1	29	1	0	1	0	1	1	0	80406	1	0	0
4	1	29	1	0	1	0	1	1	1	80406	1	0	0
10	1	29	1	0	1	0	1	1	1	80406	1	0	0
2	1	25	1	1	0	0	0	1	1	80409	1	0	0
2	1	25	1	1	0	0	0	1	1	80409	1	0	0
28	1	25	1	1	0	0	0	1	0	80409	1	0	0
6	1	33	1	0	1	0	0	1	1	80410	1	0	0
6	1	38	1	0	0	1	0	1	0	80421	1	1	0
11	1	22	1	0	1	0	0	1	1	80424	1	0	0
28	1	22	1	0	1	0	0	1	1	80424	1	0	0
0.54	1	22	1	0	1	0	0	1	1	80424	0	0	0
6	1	22	1	0	1	0	0	1	1	80424	1	0	0
28	0	24	1	1	0	0	0	1	1	80431	1	0	0
4	0	25	1	NA	NA	NA	0	1	1	80433	0	0	1
2	0	25	1	NA	NA	NA	0	1	1	80433	1	0	1
1	0	25	1	NA	NA	NA	0	1	0	80433	1	0	1
21	0	25	1	NA	NA	NA	0	1	1	80433	0	0	1
16	1	60	1	0	0	1	0	1	0	80434	1	0	0
0.08	1	60	1	0	0	1	0	1	0	80434	0	0	0
8	1	28	1	0	1	0	0	1	0	80435	1	0	0
22	1	28	1	0	1	0	0	0	1	80435	1	0	0
18	1	28	1	0	1	0	0	0	0	80435	1	0	0
32	1	28	1	0	1	0	0	1	0	80435	1	0	0
6	1	42	1	1	0	0	0	1	1	80436	1	0	0
18	1	42	1	1	0	0	0	0	1	80436	1	0	0
16	1	42	1	1	0	0	0	0	1	80436	0	0	0
7	1	42	1	1	0	0	0	1	1	80436	1	0	0
12	1	42	1	1	0	0	0	0	1	80436	1	0	0
4	1	28	1	1	0	0	0	1	1	80437	1	0	0
34	1	28	1	1	0	0	0	1	1	80437	1	0	0
10	1	28	1	1	0	0	0	1	0	80437	0	0	0
13	1	28	1	1	0	0	0	1	1	80437	1	0	0
1	1	28	1	1	0	0	0	1	1	80437	1	0	0
50	0	18	1	0	0	1	1	0	1	80439	1	0	0
25	0	31	1	1	0	0	0	1	1	80440	1	1	0
15	0	31	1	1	0	0	0	0	1	80440	0	1	0
0.54	0	31	1	1	0	0	0	1	1	80440	1	1	0
9	0	31	1	1	0	0	0	0	1	80440	1	1	0
7	0	31	1	1	0	0	0	0	1	80440	1	1	0
5	0	31	1	1	0	0	0	0	1	80440	1	1	0
29	1	26	1	0	0	1	1	1	1	80441	1	0	0
28	0	30	1	0	0	1	0	1	1	80442	1	0	0
12	1	41	1	0	0	1	1	1	1	80443	1	1	0
8	1	41	1	0	0	1	1	1	1	80443	1	1	0
10	1	41	1	0	0	1	1	1	1	80443	1	1	0
12	1	41	1	0	0	1	1	1	1	80443	1	1	0
13	1	44	1	0	1	0	0	1	NA	80444	1	0	1
20	1	44	1	0	1	0	0	0	1	80444	1	0	0
18	1	44	1	0	1	0	0	0	1	80444	0	0	0
14	1	44	1	0	1	0	0	0	0	80444	1	0	0
3	1	44	1	0	1	0	0	1	0	80444	1	0	0
28	1	44	1	0	1	0	0	1	1	80444	0	0	0
4	1	44	1	0	1	0	0	1	1	80444	1	0	0
11	1	44	1	0	1	0	0	0	0	80444	1	0	0
6	1	44	1	0	1	0	0	0	1	80444	1	0	0
19	1	44	1	0	1	0	0	0	0	80444	0	0	0
9	1	44	1	0	1	0	0	1	1	80444	0	0	0
13	1	44	1	0	1	0	0	1	1	80444	1	0	0
20	1	44	1	0	1	0	0	0	0	80444	0	0	0
15	1	44	1	0	1	0	0	0	1	80444	0	0	0
4	1	44	1	0	1	0	0	0	1	80444	1	0	0
5.1	1	44	1	0	1	0	0	1	1	80444	1	0	0
22	1	44	1	0	1	0	0	0	0	80444	1	0	0
18	0	50	1	0	0	1	1	0	1	80446	1	0	0
13	0	50	1	0	0	1	1	1	1	80446	1	0	0
5	1	21	1	0	0	1	1	0	1	80447	1	0	0
52	1	21	1	0	0	1	1	0	0	80447	1	0	0
25	1	21	1	0	0	1	1	0	0	80447	0	0	0
3	1	21	1	0	0	1	1	0	1	80447	1	0	0
20	1	21	1	0	0	1	1	NA	1	80447	0	0	1
10	1	21	1	0	0	1	1	NA	1	80447	1	0	1
8	1	21	1	0	0	1	1	0	1	80447	1	0	0
6	1	21	1	0	0	1	1	1	1	80447	1	0	0
7	0	32	1	0	1	0	0	1	0	80448	0	1	0
6	1	24	1	0	0	1	1	1	1	80449	1	1	0
31	1	24	1	0	0	1	1	1	0	80449	1	1	0
6	1	24	1	0	0	1	1	1	1	80449	1	1	0
8	1	24	1	0	0	1	1	1	1	80449	0	1	0
5.1	1	35	1	0	0	1	1	1	1	80451	0	0	0
10	1	35	1	0	0	1	1	0	1	80451	0	0	0
7	1	35	1	0	0	1	1	1	1	80451	0	0	0
9	1	35	1	0	0	1	1	1	1	80451	1	0	0
34	1	35	1	0	0	1	1	1	1	80451	0	0	0
20	1	35	1	0	0	1	1	0	1	80451	1	0	0
5.5	0	35	1	1	0	0	0	1	0	80452	0	0	0
3	0	35	1	1	0	0	0	1	1	80452	0	0	0
1	0	35	1	1	0	0	0	1	1	80452	1	0	0
19	0	35	1	1	0	0	0	1	1	80452	0	0	0
26	0	30	1	0	0	1	1	1	0	80453	1	1	0
28	0	30	1	0	0	1	1	0	0	80453	1	1	0
6	0	30	1	0	0	1	1	1	0	80453	0	1	0
4	0	30	1	0	0	1	1	0	1	80453	1	1	0
4	0	30	1	0	0	1	1	1	1	80453	0	1	0
27	0	30	1	0	0	1	1	0	1	80453	1	1	0
6	0	30	1	0	0	1	1	0	1	80453	1	1	0
12	0	30	1	0	0	1	1	0	0	80453	1	1	0
25	0	30	1	0	0	1	1	0	1	80453	1	1	0
3	0	30	1	0	0	1	1	0	1	80453	0	1	0
1	0	30	1	0	0	1	1	1	1	80453	1	1	0
60	0	36	1	0	0	1	1	0	0	80454	1	0	0
27	0	36	1	0	0	1	1	0	1	80454	0	0	0
16	1	25	1	0	1	0	1	0	0	80456	1	0	0
14	1	25	1	0	1	0	1	0	0	80456	1	0	0
50	1	25	1	0	1	0	1	0	0	80456	1	0	0
50	0	60	1	0	0	1	1	1	0	80457	1	0	0
13	1	29	1	0	0	1	1	0	1	80458	1	0	0
34	1	29	1	0	0	1	1	1	1	80458	1	0	0
6	1	29	1	0	0	1	1	1	1	80458	1	0	0
8	1	29	1	0	0	1	1	1	1	80458	1	0	0
35	0	46	1	0	0	1	0	1	1	80460	1	0	0
20	0	46	1	0	0	1	0	0	1	80460	1	0	0
10	0	46	1	0	0	1	0	0	0	80460	1	0	0
9.5	0	46	1	0	0	1	0	0	0	80460	1	0	0
8	0	46	1	0	0	1	0	0	1	80460	1	0	0
22	0	46	1	0	0	1	0	0	1	80460	0	0	0
6	0	46	1	0	0	1	0	0	1	80460	0	0	0
15	0	46	1	0	0	1	0	0	1	80460	1	0	0
5.2	0	46	1	0	0	1	0	1	0	80460	1	0	0
13	0	46	1	0	0	1	0	NA	1	80460	1	0	1
10	0	48	1	1	0	0	0	0	0	80507	1	0	0
25	0	48	1	1	0	0	0	1	1	80507	0	0	0
20	1	35	1	0	0	1	0	0	0	80511	1	0	0
7	1	35	1	0	0	1	0	0	1	80511	0	0	0
32	1	35	1	0	0	1	0	0	0	80511	0	0	0
24	1	35	1	0	0	1	0	0	1	80511	0	0	0
27	1	35	1	0	0	1	0	0	1	80511	0	0	0
11	1	35	1	0	0	1	0	1	1	80511	0	0	0
29	1	35	1	0	0	1	0	0	1	80511	1	0	0
9	1	35	1	0	0	1	0	1	1	80511	0	0	0
5.1	1	35	1	0	0	1	0	1	1	80511	0	0	0
18	1	27	1	1	0	0	0	1	1	80519	0	0	0
8	0	38	1	0	0	1	0	0	1	80520	0	0	0
32	0	38	1	0	0	1	0	1	1	80520	1	0	0
2	0	38	1	0	0	1	0	NA	1	80520	0	0	1
4	0	38	1	0	0	1	0	0	0	80520	0	0	0
6	0	38	1	0	0	1	0	0	1	80520	0	0	0
20	0	50	1	1	0	0	0	0	0	80531	1	0	0
17	0	50	1	1	0	0	0	0	1	80531	1	0	0
30	0	50	1	1	0	0	0	0	1	80531	1	0	0
14	1	26	1	0	1	0	0	0	1	80533	1	0	0
11	1	26	1	0	1	0	0	0	1	80533	1	0	0
1	1	26	1	0	1	0	0	1	1	80533	1	0	0
5.1	1	26	1	0	1	0	0	0	1	80533	0	0	0
8	1	26	1	0	1	0	0	0	1	80533	0	0	0
41	1	26	1	0	1	0	0	1	0	80533	1	0	0
2	1	36	1	0	0	1	0	0	1	80534	1	0	0
17	1	36	1	0	0	1	0	0	1	80534	1	0	0
12	1	36	1	0	0	1	0	0	1	80534	1	0	0
10	1	36	1	0	0	1	0	1	1	80534	1	0	0
23	1	36	1	0	0	1	0	0	1	80534	1	0	0
3	1	36	1	0	0	1	0	1	1	80534	1	0	0
5.1	1	36	1	0	0	1	0	1	1	80534	1	0	0
20	0	29	1	0	0	1	1	1	1	80536	1	0	0
1	0	29	1	0	0	1	1	1	0	80536	0	0	0
5	0	29	1	0	0	1	1	1	1	80536	1	0	0
12	1	22	1	0	1	0	0	1	1	80538	1	0	0
0.77	1	22	1	0	1	0	0	1	1	80538	1	0	0
11	1	22	1	0	1	0	0	1	1	80538	1	0	0
28	1	22	1	0	1	0	0	1	1	80538	1	0	0
8	1	37	1	0	1	0	0	1	1	80572	1	0	0
15	1	37	1	0	1	0	0	1	1	80572	1	0	0
3	1	37	1	0	1	0	0	1	1	80572	0	0	0
65	1	37	1	0	1	0	0	0	0	80572	1	0	0
35	1	29	1	0	0	1	0	1	1	80573	1	0	0
20	0	39	1	0	0	1	0	1	1	80575	1	0	0
17	1	23	1	0	1	0	0	1	0	80576	1	0	0
60	0	18	1	0	0	1	0	1	0	80577	1	0	0
16	0	18	1	0	0	1	0	1	1	80577	1	0	0
3	0	30	1	0	0	1	1	1	0	80578	1	0	0
6	0	30	1	0	0	1	1	1	1	80578	1	0	0
24	0	30	1	0	0	1	1	1	1	80578	1	0	0
6	0	30	1	0	0	1	1	1	0	80578	1	0	0
0.15	1	23	1	0	0	1	0	1	1	80580	1	0	0
22	1	23	1	0	0	1	0	1	1	80580	1	0	0
12	1	27	1	0	1	0	0	0	1	80631	0	0	0
32	1	27	1	0	1	0	0	1	1	80631	1	0	0
18	1	27	1	0	1	0	0	0	1	80631	0	0	0
8	1	27	1	0	1	0	0	0	1	80631	0	0	0
11	1	27	1	0	1	0	0	0	1	80631	0	0	0
7	1	27	1	0	1	0	0	0	1	80631	1	0	0
19	0	32	1	0	0	1	1	1	1	80632	1	1	0
18	0	45	1	0	1	0	0	1	0	80633	1	0	0
0.54	0	30	1	0	1	0	0	1	1	80634	0	0	0
20	0	30	1	0	1	0	0	1	0	80634	0	0	0
3	0	30	1	0	1	0	0	1	1	80634	0	0	0
11	1	36	1	1	0	0	0	1	1	80635	0	0	0
17	1	36	1	1	0	0	0	0	1	80635	0	0	0
5.5	1	36	1	1	0	0	0	1	1	80635	0	0	0
14	1	36	1	1	0	0	0	1	0	80635	1	0	0
18	1	36	1	1	0	0	0	0	0	80635	0	0	0
16	1	36	1	1	0	0	0	1	1	80635	1	0	0
2	1	36	1	1	0	0	0	0	1	80635	0	0	0
31	0	36	1	0	0	1	0	1	0	80636	1	0	0
10	0	36	1	0	0	1	0	0	1	80636	1	0	0
8	0	36	1	0	0	1	0	0	0	80636	1	0	0
0.08	0	36	1	0	0	1	0	1	0	80636	0	0	0
15	0	36	1	0	0	1	0	0	0	80636	1	0	0
12	0	50	1	0	0	1	0	0	1	80637	1	0	0
14	0	50	1	0	0	1	0	0	1	80637	1	0	0
12	0	50	1	0	0	1	0	0	1	80637	1	0	0
40	0	50	1	0	0	1	0	1	0	80637	0	0	0
8	0	50	1	0	0	1	0	0	1	80637	0	0	0
2	0	50	1	0	0	1	0	1	0	80637	1	0	0
3.5	0	50	1	0	0	1	0	1	1	80637	0	0	0
18	0	30	1	0	0	1	1	1	0	80638	1	0	0
10	0	30	1	0	0	1	1	0	0	80638	1	0	0
12	0	30	1	0	0	1	1	1	1	80638	0	0	0
13	0	30	1	0	0	1	1	0	1	80638	1	0	0
27	0	19	1	0	1	0	0	0	1	80661	1	0	0
47	0	19	1	0	1	0	0	0	1	80661	1	0	0
18	0	19	1	0	1	0	0	1	0	80661	1	0	0
5	0	19	1	0	1	0	0	0	1	80661	1	0	0
18	0	19	1	0	1	0	0	0	1	80661	0	0	0
14	0	19	1	0	1	0	0	0	1	80661	1	0	0
20	0	19	1	0	1	0	0	0	0	80661	1	0	0
16	0	19	1	0	1	0	0	1	1	80661	0	0	0
20	0	19	1	0	1	0	0	1	1	80661	1	0	0
4	1	40	1	1	0	0	0	0	1	80665	0	1	0
40	1	40	1	1	0	0	0	1	1	80665	1	1	0
4	1	40	1	1	0	0	0	0	1	80665	0	1	0
12	1	40	1	1	0	0	0	0	0	80665	0	1	0
9	1	40	1	1	0	0	0	0	1	80665	0	1	0
4	1	25	1	0	0	1	1	1	1	80666	1	1	0
32	1	25	1	0	0	1	1	1	0	80666	0	1	0
13	1	25	1	0	0	1	1	0	0	80666	1	1	0
6	1	25	1	0	0	1	1	0	1	80666	1	1	0
9	1	25	1	0	0	1	1	0	0	80666	1	1	0
5	1	30	1	1	0	0	0	1	1	80667	1	0	0
47	1	30	1	1	0	0	0	0	0	80667	1	0	0
10	1	30	1	1	0	0	0	0	1	80667	0	0	0
12	1	30	1	1	0	0	0	0	1	80667	1	0	0
13	1	32	1	0	1	0	0	0	0	80668	1	0	0
4	1	32	1	0	1	0	0	1	0	80668	0	0	0
13	1	32	1	0	1	0	0	1	1	80668	0	0	0
0.77	1	32	1	0	1	0	0	1	1	80668	0	0	0
9	1	32	1	0	1	0	0	1	1	80668	1	0	0
20	1	48	1	0	0	1	0	0	1	80669	1	0	0
17	1	48	1	0	0	1	0	0	1	80669	1	0	0
14	0	39	1	1	0	0	0	0	1	80670	1	0	0
9	0	39	1	1	0	0	0	NA	1	80670	1	0	1
14	0	39	1	1	0	0	0	NA	1	80670	1	0	1
23	0	39	1	1	0	0	0	0	1	80670	1	0	0
32	0	39	1	1	0	0	0	1	1	80670	0	0	0
16	0	39	1	1	0	0	0	0	1	80670	0	0	0
6	0	39	1	1	0	0	0	0	1	80670	0	0	0
8	0	39	1	1	0	0	0	1	1	80670	0	0	0
13	0	39	1	1	0	0	0	0	0	80670	1	0	0
5	0	39	1	1	0	0	0	1	0	80670	0	0	0
10	0	39	1	1	0	0	0	1	1	80670	0	0	0
63	0	23	1	1	0	0	0	1	0	80673	0	0	0
14	0	32	1	0	1	0	1	1	0	80674	1	0	0
6	0	32	1	0	1	0	1	1	0	80674	1	0	0
18	0	32	1	0	1	0	1	0	1	80674	1	0	0
28	0	35	1	0	0	1	1	1	1	80676	0	0	0
6	0	35	1	0	0	1	1	1	1	80676	1	0	0
60	1	38	1	1	0	0	0	0	0	80677	0	0	0
40	1	38	1	1	0	0	0	1	0	80677	1	0	0
7	1	38	1	1	0	0	0	1	0	80677	0	0	0
10	1	26	1	0	0	1	1	0	1	80680	1	0	0
7	1	26	1	0	0	1	1	0	1	80680	0	0	0
50	1	26	1	0	0	1	1	0	0	80680	1	0	0
7	1	26	1	0	0	1	1	0	1	80680	1	0	0
9	1	26	1	0	0	1	1	0	1	80680	1	0	0
48	1	26	1	0	0	1	1	0	0	80680	1	0	0
14	1	26	1	0	0	1	1	1	1	80680	1	0	0
15	1	26	1	0	0	1	1	1	0	80680	1	0	0
3	1	26	1	0	0	1	1	0	0	80680	1	0	0
16	1	26	1	0	0	1	1	0	0	80680	1	0	0
15	1	31	1	0	0	1	1	0	1	80766	1	0	0
14	1	31	1	0	0	1	1	0	1	80766	1	0	0
9	1	31	1	0	0	1	1	1	1	80766	1	0	0
15	1	31	1	0	0	1	1	0	1	80766	0	0	0
65	1	31	1	0	0	1	1	0	0	80766	1	0	0
14	1	31	1	0	0	1	1	0	1	80766	0	0	0
13	1	31	1	0	0	1	1	1	1	80766	0	0	0
39	1	30	1	0	1	0	1	1	0	80769	1	0	0
24	1	27	1	0	0	1	1	1	0	80797	1	0	0
21	0	29	1	0	1	0	0	1	0	80800	0	0	0
4	0	29	1	0	1	0	0	1	1	80800	0	0	0
6	0	29	1	0	1	0	0	1	0	80800	0	0	0
0.46	0	29	1	0	1	0	0	1	1	80800	0	0	0
2	0	29	1	0	1	0	0	1	1	80800	0	0	0
10	0	32	1	0	0	1	1	1	1	80807	1	1	0
4	0	32	1	0	0	1	1	1	1	80807	1	1	0
12	1	28	1	0	0	1	1	0	1	80808	1	1	0
30	1	28	1	0	0	1	1	1	0	80808	1	1	0
5	1	28	1	0	0	1	1	0	1	80808	1	1	0
10	1	30	1	0	1	0	1	1	1	80811	1	0	0
7	1	30	1	0	1	0	1	1	0	80811	1	0	0
3	1	30	1	0	1	0	1	1	1	80811	1	0	0
6	1	30	1	0	1	0	1	1	0	80811	1	0	0
26	0	31	1	0	1	0	0	1	1	80814	0	0	0
4	0	31	1	0	1	0	0	1	1	80814	0	0	0
18	0	31	1	0	1	0	0	1	1	80814	1	0	0
1.5	0	24	1	0	1	0	0	1	1	80825	1	0	0
20	0	24	1	0	1	0	0	1	1	80825	0	0	0
5	0	24	1	0	1	0	0	1	1	80825	0	0	0
6	0	24	1	0	1	0	0	1	1	80825	0	0	0
18	0	24	1	0	1	0	0	0	1	80825	0	0	0
6	0	38	1	0	0	1	0	1	1	80841	1	0	0
38	0	38	1	0	0	1	0	1	1	80841	1	0	0
5	0	38	1	0	0	1	0	1	1	80841	1	0	0
6	0	38	1	0	0	1	0	1	1	80841	1	0	0
9	0	48	1	0	1	0	0	0	0	80842	1	0	0
13	0	48	1	0	1	0	0	0	0	80842	1	0	0
44	0	48	1	0	1	0	0	1	0	80842	1	0	0
18	0	48	1	0	1	0	0	0	1	80842	1	0	0
7	0	48	1	0	1	0	0	0	1	80842	0	0	0
5	0	48	1	0	1	0	0	1	1	80842	1	0	0
18	0	40	1	1	0	0	0	0	1	80843	0	0	0
12	0	40	1	1	0	0	0	0	0	80843	1	0	0
38	0	40	1	1	0	0	0	1	0	80843	1	0	0
8	0	40	1	1	0	0	0	0	0	80843	0	0	0
16	0	40	1	1	0	0	0	0	1	80843	0	0	0
10	0	40	1	1	0	0	0	0	1	80843	0	0	0
17	1	20	1	1	0	0	0	1	1	80844	1	0	0
0.37	1	20	1	1	0	0	0	1	1	80844	0	0	0
26	1	20	1	1	0	0	0	1	1	80844	1	0	0
32	0	25	1	0	0	1	1	1	1	80846	0	0	0
4	0	25	1	0	0	1	1	1	1	80846	1	0	0
6	0	25	1	0	0	1	1	1	1	80846	1	0	0
2	0	25	1	0	0	1	1	1	1	80846	1	0	0
29	0	25	1	0	0	1	1	1	1	80846	1	0	0
7	0	25	1	0	0	1	1	1	1	80846	1	0	0
11	1	29	1	1	0	0	0	1	0	80847	0	0	0
39	1	29	1	1	0	0	0	1	0	80847	1	0	0
12	1	29	1	1	0	0	0	1	1	80847	0	0	0
8	1	29	1	1	0	0	0	1	1	80847	1	0	0
4	0	26	1	0	0	1	0	1	1	80848	1	1	0
21	0	26	1	0	0	1	0	1	0	80848	1	1	0
4	1	25	1	0	1	0	1	1	1	80853	0	0	0
27	1	25	1	0	1	0	1	1	1	80853	1	0	0
6	1	22	1	0	0	1	1	1	1	80854	0	0	0
42	1	22	1	0	0	1	1	1	0	80854	1	0	0
2	1	22	1	0	0	1	1	1	1	80854	1	0	0
2	1	44	1	0	0	1	1	1	1	80855	1	0	0
15	1	44	1	0	0	1	1	1	1	80855	1	0	0
9	1	44	1	0	0	1	1	1	1	80855	1	0	0
12	1	44	1	0	0	1	1	1	1	80855	1	0	0
3.5	1	44	1	0	0	1	1	1	0	80855	1	0	0
50	1	44	1	0	0	1	1	0	0	80855	1	0	0
1	1	44	1	0	0	1	1	1	1	80855	1	0	0
3	1	25	1	0	0	1	1	1	1	80856	1	0	0
1	1	25	1	0	0	1	1	1	1	80856	0	0	0
5.1	1	25	1	0	0	1	1	1	1	80856	1	0	0
28	1	25	1	0	0	1	1	1	1	80856	1	0	0
5	0	25	1	0	0	1	1	1	1	80859	0	1	0
11	0	25	1	0	0	1	1	1	1	80859	1	1	0
7	0	25	1	0	0	1	1	1	1	80859	1	1	0
4	0	25	1	0	0	1	1	0	1	80859	1	1	0
7	0	25	1	0	0	1	1	0	1	80859	1	1	0
10	0	25	1	0	0	1	1	1	1	80859	0	1	0
27	0	25	1	0	0	1	1	0	1	80859	1	1	0
18	1	26	1	1	0	0	0	1	1	80860	0	0	0
30	1	26	1	1	0	0	0	1	1	80860	1	0	0
12	1	26	1	1	0	0	0	1	1	80860	0	0	0
34	1	26	1	1	0	0	0	1	1	80860	1	0	0
9	1	26	1	1	0	0	0	1	1	80860	1	0	0
18	0	43	1	0	1	0	1	0	1	80863	1	1	0
15	0	43	1	0	1	0	1	0	1	80863	1	1	0
3.5	0	43	1	0	1	0	1	0	1	80863	1	1	0
25	0	43	1	0	1	0	1	1	1	80863	1	1	0
8.5	0	43	1	0	1	0	1	0	1	80863	1	1	0
3	0	36	1	0	0	1	1	1	1	80866	0	0	0
8	0	36	1	0	0	1	1	1	1	80866	1	0	0
30	0	36	1	0	0	1	1	1	1	80866	1	0	0
13	0	36	1	0	0	1	1	1	1	80866	1	0	0
6	0	36	1	0	0	1	1	1	0	80866	1	0	0
10	0	36	1	0	0	1	1	1	0	80866	1	0	0
2.5	1	25	1	0	1	0	1	1	1	80867	1	0	0
10	1	25	1	0	1	0	1	1	1	80867	1	0	0
4.5	1	25	1	0	1	0	1	1	1	80867	1	0	0
19	0	52	1	0	0	1	1	0	0	80868	1	0	0
18	0	52	1	0	0	1	1	0	0	80868	1	0	0
13	0	52	1	0	0	1	1	0	0	80868	1	0	0
8	1	30	1	0	0	1	1	1	1	80871	0	0	0
6	1	30	1	0	0	1	1	1	1	80871	0	0	0
36	1	34	1	0	1	0	0	1	1	80873	1	0	0
0.27	1	34	1	0	1	0	0	1	1	80873	1	0	0
3	1	34	1	0	1	0	0	1	1	80873	1	0	0
16	1	34	1	0	1	0	0	0	1	80873	0	0	0
8	1	34	1	0	1	0	0	0	1	80873	0	0	0
2	0	30	1	1	0	0	0	1	1	80874	0	0	0
24	0	30	1	1	0	0	0	1	0	80874	1	0	0
10	0	30	1	1	0	0	0	1	1	80874	0	0	0
0.56	1	26	1	0	0	1	1	1	0	80877	1	0	0
6	1	26	1	0	0	1	1	1	1	80877	1	0	0
30	1	26	1	0	0	1	1	1	0	80877	1	0	0
4	1	26	1	0	0	1	1	1	1	80877	1	0	0
8	1	26	1	0	0	1	1	1	1	80877	1	0	0
4	0	40	1	0	0	1	1	1	1	80880	1	0	0
32	0	40	1	0	0	1	1	1	0	80880	1	0	0
1	0	40	1	0	0	1	1	1	1	80880	1	0	0
28	1	24	1	0	0	1	1	1	1	80881	0	0	0
2	1	24	1	0	0	1	1	1	1	80881	1	0	0
1	1	24	1	0	0	1	1	1	1	80881	0	0	0
9	1	24	1	0	0	1	1	1	1	80881	0	0	0
4	1	48	1	0	0	1	1	1	1	80882	0	0	0
13	1	48	1	0	0	1	1	1	1	80882	1	0	0
50	1	27	1	0	1	0	1	1	1	80884	1	0	0
22	1	27	1	0	1	0	1	0	1	80884	1	0	0
12	1	27	1	0	1	0	1	0	1	80884	1	0	0
3	1	27	1	0	1	0	1	1	0	80884	0	0	0
4	0	29	1	0	1	0	1	0	1	80886	1	1	0
23	0	29	1	0	1	0	1	1	0	80886	1	1	0
0.5	1	18	1	0	0	1	0	1	1	80887	0	0	0
19	0	24	1	0	0	1	1	0	1	80890	1	0	0
20	0	24	1	0	0	1	1	1	1	80890	1	0	0
0.54	0	24	1	0	0	1	1	1	1	80890	0	0	0
30	0	35	1	0	1	0	0	1	1	80991	0	0	0
24	0	35	1	0	1	0	0	1	1	80991	1	0	0
2	0	35	1	0	1	0	0	1	0	80991	0	0	0
69	0	35	1	0	1	0	0	1	0	80991	1	0	0
26	0	35	1	0	1	0	0	1	1	80991	1	0	0
18	0	35	1	0	1	0	0	1	0	80991	1	0	0
6	0	40	1	1	0	0	0	1	0	80992	1	0	0
38	0	40	1	1	0	0	0	1	0	80992	1	0	0
15	0	40	1	1	0	0	0	1	1	80992	0	0	0
7	0	40	1	1	0	0	0	1	1	80992	1	0	0
15	0	40	1	1	0	0	0	1	0	80992	0	0	0
14	0	40	1	1	0	0	0	NA	1	80992	1	0	1
16	0	40	1	1	0	0	0	NA	1	80992	1	0	1
9	0	40	1	1	0	0	0	1	1	80992	0	0	0
23	0	38	1	0	0	1	1	1	1	80993	1	0	0
32	0	30	1	0	1	0	0	1	0	80995	1	0	0
34	1	21	1	1	0	0	0	0	1	80997	1	0	0
13	1	21	1	1	0	0	0	0	1	80997	0	0	0
11	1	21	1	1	0	0	0	0	1	80997	1	0	0
0.04	1	21	1	1	0	0	0	0	1	80997	0	0	0
37	1	21	1	1	0	0	0	0	0	80997	0	0	0
12	1	21	1	1	0	0	0	0	1	80997	1	0	0
5	1	21	1	1	0	0	0	0	1	80997	0	0	0
8	1	21	1	1	0	0	0	0	1	80997	1	0	0
29	1	24	1	0	0	1	0	1	1	80999	1	0	0
4	1	24	1	0	0	1	0	1	1	80999	1	0	0
2	1	24	1	0	0	1	0	1	1	80999	1	0	0
6	1	24	1	0	0	1	0	1	1	80999	1	0	0
8	0	18	1	0	1	0	1	0	1	81001	1	0	0
1	0	18	1	0	1	0	1	1	1	81001	0	0	0
7	0	18	1	0	1	0	1	0	1	81001	0	0	0
50	0	18	1	0	1	0	1	0	0	81001	0	0	0
3	0	18	1	0	1	0	1	0	1	81001	0	0	0
7	0	18	1	0	1	0	1	0	1	81001	0	0	0
23	0	18	1	0	1	0	1	0	0	81001	0	0	0
0.54	0	18	1	0	1	0	1	1	0	81001	0	0	0
4	0	18	1	0	1	0	1	0	1	81001	0	0	0
34	0	18	1	0	1	0	1	1	1	81001	1	0	0
24	0	18	1	0	1	0	1	0	1	81001	0	0	0
20	0	18	1	0	1	0	1	1	0	81001	1	0	0
70	1	40	1	0	0	1	1	0	0	81002	0	0	0
13	1	40	1	0	0	1	1	0	1	81002	1	0	0
9	1	40	1	0	0	1	1	0	1	81002	1	0	0
18	0	31	1	0	0	1	1	1	1	81004	1	1	0
5.46	0	31	1	0	0	1	1	1	1	81004	1	1	0
28	0	31	1	0	0	1	1	1	0	81004	1	1	0
9	0	31	1	0	0	1	1	1	1	81004	1	1	0
1	0	31	1	0	0	1	1	1	1	81004	0	1	0
16	1	34	1	0	0	1	1	0	1	81005	1	0	0
38	1	34	1	0	0	1	1	1	1	81005	1	0	0
17	1	34	1	0	0	1	1	1	0	81005	1	0	0
12	1	34	1	0	0	1	1	1	1	81005	1	0	0
11	1	34	1	0	0	1	1	0	1	81005	1	0	0
6	1	34	1	0	0	1	1	1	1	81005	1	0	0
2	1	25	1	1	0	0	0	1	1	81006	1	1	0
4	1	25	1	1	0	0	0	1	1	81006	1	1	0
32	1	25	1	1	0	0	0	1	0	81006	1	1	0
6	1	25	1	1	0	0	0	1	1	81006	0	1	0
12	1	31	1	0	1	0	0	1	1	81008	1	0	0
5.23	1	31	1	0	1	0	0	1	1	81008	0	0	0
30	0	37	1	0	0	1	1	1	1	81009	0	0	0
6	0	37	1	0	0	1	1	1	0	81009	0	0	0
15	1	40	1	0	0	1	1	0	1	81010	1	0	0
13	1	40	1	0	0	1	1	0	1	81010	0	0	0
10	1	40	1	0	0	1	1	0	1	81010	0	0	0
16	1	40	1	0	0	1	1	0	1	81010	0	0	0
9	1	58	1	0	1	0	0	0	0	81011	1	0	0
6	1	58	1	0	1	0	0	0	1	81011	1	0	0
5.1	1	58	1	0	1	0	0	0	0	81011	0	0	0
60	1	58	1	0	1	0	0	1	0	81011	1	0	0
30	1	18	1	1	0	0	1	0	1	81012	1	0	0
35	1	18	1	1	0	0	1	0	0	81012	1	0	0
2	1	18	1	1	0	0	1	1	1	81012	1	0	0
11	1	18	1	1	0	0	1	0	0	81012	1	0	0
12	1	18	1	1	0	0	1	0	1	81012	1	0	0
8	0	34	1	0	0	1	1	1	1	81013	1	1	0
24	0	34	1	0	0	1	1	1	1	81013	1	1	0
6	0	34	1	0	0	1	1	1	1	81013	1	1	0
23	0	32	1	0	1	0	0	1	0	81015	1	0	0
9	0	32	1	0	1	0	0	1	0	81015	0	0	0
9	0	32	1	0	1	0	0	1	1	81015	1	0	0
6	0	32	1	0	1	0	0	1	1	81015	0	0	0
1.85	1	40	1	0	1	0	0	1	1	81020	0	0	0
35	1	40	1	0	1	0	0	1	1	81020	0	0	0
40	0	50	1	0	1	0	0	1	0	81021	0	0	0
3	1	33	1	0	1	0	0	1	1	81022	1	0	0
40	1	33	1	0	1	0	0	1	1	81022	0	0	0
15	1	33	1	0	1	0	0	1	1	81022	1	0	0
2	0	25	1	0	0	1	1	1	0	81023	1	0	0
0.71	0	25	1	0	0	1	1	1	0	81023	0	0	0
22	0	25	1	0	0	1	1	1	0	81023	1	0	0
5	0	25	1	0	0	1	1	1	1	81023	0	0	0
27	0	25	1	0	0	1	1	1	0	81023	1	0	0
1.46	0	43	1	0	0	1	0	1	0	81025	1	0	0
8	0	43	1	0	0	1	0	0	1	81025	1	0	0
10	0	43	1	0	0	1	0	0	1	81025	1	0	0
11	0	43	1	0	0	1	0	0	1	81025	1	0	0
9	0	43	1	0	0	1	0	0	1	81025	0	0	0
2.46	0	43	1	0	0	1	0	1	0	81025	1	0	0
24	0	43	1	0	0	1	0	1	0	81025	1	0	0
7	0	43	1	0	0	1	0	0	1	81025	1	0	0
6	0	43	1	0	0	1	0	0	0	81025	1	0	0
7	0	43	1	0	0	1	0	0	0	81025	1	0	0
35	0	43	1	0	0	1	0	1	0	81025	0	0	0
2	0	43	1	0	0	1	0	1	1	81025	1	0	0
4	0	43	1	0	0	1	0	1	1	81025	1	0	0
8	0	43	1	0	0	1	0	0	1	81025	1	0	0
5	0	22	1	0	0	1	1	0	1	81026	0	0	0
0.77	0	22	1	0	0	1	1	0	1	81026	0	0	0
36	0	22	1	0	0	1	1	0	1	81026	0	0	0
3	0	22	1	0	0	1	1	1	1	81026	1	0	0
27	0	22	1	0	0	1	1	0	1	81026	1	0	0
40	0	22	1	0	0	1	1	0	0	81026	1	0	0
38	1	28	1	0	1	0	1	1	1	81027	0	0	0
10	1	28	1	0	1	0	1	0	1	81027	0	0	0
7	1	28	1	0	1	0	1	0	1	81027	1	0	0
5	1	28	1	0	1	0	1	1	0	81027	1	0	0
19	1	24	1	0	0	1	1	1	1	81028	1	0	0
0.77	1	24	1	0	0	1	1	1	1	81028	0	0	0
4	1	22	1	1	0	0	0	1	1	81029	1	0	0
3	1	22	1	1	0	0	0	1	1	81029	1	0	0
7	1	22	1	1	0	0	0	1	1	81029	0	0	0
10	1	40	1	0	1	0	1	1	1	81030	1	0	0
16	1	40	1	0	1	0	1	0	1	81030	1	0	0
25	1	40	1	0	1	0	1	0	1	81030	1	0	0
9	1	40	1	0	1	0	1	1	1	81030	1	0	0
3	0	30	1	0	0	1	1	1	1	81031	1	0	0
5	0	30	1	0	0	1	1	1	1	81031	1	0	0
20	0	30	1	0	0	1	1	1	0	81031	1	0	0
18	0	42	1	0	0	1	1	1	0	81032	1	0	0
13	0	42	1	0	0	1	1	1	0	81032	1	0	0
17	0	42	1	0	0	1	1	1	0	81032	1	0	0
27	0	38	1	1	0	0	0	1	1	81033	0	0	0
20	0	38	1	1	0	0	0	1	1	81033	0	0	0
1.46	0	38	1	1	0	0	0	1	1	81033	0	0	0
5	0	38	1	1	0	0	0	1	0	81033	1	0	0
0.69	0	38	1	1	0	0	0	1	1	81033	0	0	0
5	1	44	1	0	1	0	1	0	1	81034	0	0	0
18	1	44	1	0	1	0	1	0	1	81034	1	0	0
16	1	44	1	0	1	0	1	0	1	81034	1	0	0
14	1	44	1	0	1	0	1	0	0	81034	1	0	0
12	1	44	1	0	1	0	1	0	1	81034	1	0	0
65	1	44	1	0	1	0	1	1	1	81034	1	0	0
1	1	44	1	0	1	0	1	0	1	81034	1	0	0
10	1	44	1	0	1	0	1	0	1	81034	0	0	0
38	0	48	1	0	0	1	1	1	1	81036	1	0	0
9	0	48	1	0	0	1	1	0	1	81036	1	0	0
12	0	48	1	0	0	1	1	0	1	81036	1	0	0
14	0	48	1	0	0	1	1	0	1	81036	1	0	0
13	0	48	1	0	0	1	1	0	1	81036	1	0	0
28	0	30	1	0	0	1	1	0	1	81037	1	1	0
10	0	30	1	0	0	1	1	0	1	81037	0	1	0
11	0	30	1	0	0	1	1	0	1	81037	1	1	0
34	0	30	1	0	0	1	1	0	1	81037	1	1	0
6	1	30	1	0	0	1	1	0	0	81038	1	0	0
12	1	30	1	0	0	1	1	0	0	81038	1	0	0
2	1	30	1	0	0	1	1	1	0	81038	1	0	0
15	0	53	1	0	0	1	1	0	1	81040	1	0	0
17	0	53	1	0	0	1	1	0	0	81040	1	0	0
40	0	53	1	0	0	1	1	1	1	81040	1	0	0
6	0	53	1	0	0	1	1	1	1	81040	1	0	0
13	0	53	1	0	0	1	1	0	1	81040	1	0	0
8	0	32	1	0	1	0	1	0	1	81093	1	0	0
8	0	32	1	0	1	0	1	0	1	81093	1	0	0
3	0	32	1	0	1	0	1	0	1	81093	1	0	0
68	0	32	1	0	1	0	1	0	0	81093	1	0	0
5	0	32	1	0	1	0	1	0	1	81093	1	0	0
14	0	32	1	0	1	0	1	0	1	81093	1	0	0
7	0	32	1	0	1	0	1	0	1	81093	1	0	0
17	1	47	1	1	0	0	0	1	1	81141	0	0	0
1.15	1	47	1	1	0	0	0	1	1	81141	0	0	0
18	1	47	1	1	0	0	0	1	0	81141	0	0	0
5	1	32	1	0	1	0	0	0	0	81251	0	0	0
12	1	32	1	0	1	0	0	0	1	81251	1	0	0
11	1	32	1	0	1	0	0	1	1	81251	1	0	0
38	1	32	1	0	1	0	0	1	1	81251	1	0	0
12	0	40	1	0	0	1	0	0	0	81252	1	0	0
10	0	40	1	0	0	1	0	0	1	81252	1	0	0
9	0	40	1	0	0	1	0	0	1	81252	1	0	0
30	0	40	1	0	0	1	0	1	0	81252	1	0	0
11	0	40	1	0	0	1	0	0	1	81252	1	0	0
11	1	39	1	0	1	0	0	1	1	81253	1	0	0
8	1	39	1	0	1	0	0	1	1	81253	1	0	0
4	1	39	1	0	1	0	0	1	1	81253	0	0	0
26	1	23	1	0	0	1	1	1	0	81254	0	0	0
9	1	23	1	0	0	1	1	1	1	81254	1	0	0
1.46	1	23	1	0	0	1	1	1	1	81254	1	0	0
15	1	23	1	0	0	1	1	1	1	81254	0	0	0
6	1	23	1	0	0	1	1	1	1	81254	1	0	0
12	1	43	1	0	0	1	0	1	1	81255	1	0	0
10	1	43	1	0	0	1	0	1	1	81255	0	0	0
33	1	27	1	0	1	0	0	1	0	81256	1	0	0
1	1	30	1	0	0	1	1	1	1	81257	1	0	0
7	1	30	1	0	0	1	1	1	0	81257	1	0	0
14	1	30	1	0	0	1	1	0	1	81257	0	0	0
9	1	30	1	0	0	1	1	1	1	81257	0	0	0
3	1	21	1	0	1	0	0	1	1	81258	1	0	0
50	1	21	1	0	1	0	0	1	0	81258	1	0	0
13	0	30	1	0	1	0	1	1	1	81261	1	0	0
24	0	30	1	0	1	0	1	1	1	81261	1	0	0
4	0	30	1	0	1	0	1	1	1	81261	1	0	0
6	0	30	1	0	1	0	1	1	1	81261	1	0	0
21	0	30	1	0	0	1	1	1	0	81263	1	0	0
20	0	53	1	0	1	0	0	0	0	81264	1	0	0
13	0	53	1	0	1	0	0	0	1	81264	1	0	0
12	0	53	1	0	1	0	0	0	1	81264	1	0	0
45	0	53	1	0	1	0	0	1	0	81264	1	0	0
14	0	53	1	0	1	0	0	0	1	81264	1	0	0
17	0	53	1	0	1	0	0	0	1	81264	1	0	0
18	0	53	1	0	1	0	0	0	0	81264	0	0	0
32	1	26	1	0	0	1	1	1	1	81265	1	0	0
7	1	26	1	0	0	1	1	0	1	81265	1	0	0
33	1	26	1	0	0	1	1	0	1	81265	1	0	0
5	1	26	1	0	0	1	1	0	1	81265	1	0	0
1	1	26	1	0	0	1	1	1	1	81265	1	0	0
48	1	38	1	0	0	1	1	1	0	81268	1	0	0
8	1	38	1	0	0	1	1	0	1	81268	0	0	0
13	1	38	1	0	0	1	1	0	0	81268	0	0	0
18	1	38	1	0	0	1	1	0	0	81268	0	0	0
7	1	38	1	0	0	1	1	0	1	81268	0	0	0
29	1	38	1	0	0	1	1	0	0	81268	1	0	0
16	1	38	1	0	0	1	1	0	1	81268	0	0	0
18	1	38	1	0	0	1	1	0	1	81268	0	0	0
1	1	38	1	0	0	1	1	0	1	81268	1	0	0
4	0	30	1	0	0	1	1	1	0	81270	1	1	0
24	0	30	1	0	0	1	1	1	0	81270	1	1	0
12	0	50	1	0	0	1	0	0	1	81271	1	0	0
43	0	50	1	0	0	1	0	0	0	81271	1	0	0
5	0	50	1	0	0	1	0	0	1	81271	1	0	0
7	0	50	1	0	0	1	0	0	0	81271	0	0	0
10	0	35	1	0	0	1	1	0	1	81274	0	0	0
13	0	35	1	0	0	1	1	0	1	81274	1	0	0
4	0	35	1	0	0	1	1	0	1	81274	1	0	0
33	0	35	1	0	0	1	1	0	1	81274	0	0	0
5	0	35	1	0	0	1	1	0	1	81274	0	0	0
15	0	35	1	0	0	1	1	0	1	81274	1	0	0
13	1	35	1	0	0	1	0	1	1	81277	0	0	0
9	1	35	1	0	0	1	0	1	1	81277	1	0	0
1.46	1	28	1	0	0	1	1	1	1	81281	0	0	0
30	1	28	1	0	0	1	1	0	0	81281	0	0	0
5	1	28	1	0	0	1	1	1	1	81281	0	0	0
42	1	28	1	0	0	1	1	1	0	81281	1	0	0
9	1	28	1	0	0	1	1	1	1	81281	1	0	0
12	1	28	1	0	0	1	1	1	1	81281	1	0	0
20	0	42	1	0	1	0	1	1	1	81282	1	0	0
0.46	1	27	1	0	1	0	1	1	1	81283	0	0	0
19	1	27	1	0	1	0	1	0	1	81283	1	0	0
7	1	27	1	0	1	0	1	0	1	81283	1	0	0
35	1	27	1	0	1	0	1	1	1	81283	1	0	0
1.23	0	32	1	0	1	0	0	1	1	81286	0	0	0
32	0	32	1	0	1	0	0	1	1	81286	1	0	0
25	0	32	1	0	1	0	0	1	1	81287	1	0	0
4	0	32	1	0	1	0	0	1	1	81287	0	0	0
2.46	0	32	1	0	1	0	0	1	1	81287	1	0	0
6	1	21	1	0	0	1	1	1	1	81288	1	0	0
4	1	21	1	0	0	1	1	1	1	81288	1	0	0
1	1	21	1	0	0	1	1	1	1	81288	1	0	0
29	1	21	1	0	0	1	1	1	1	81288	1	0	0
14	1	18	1	1	0	0	0	0	1	81290	1	0	0
33	1	18	1	1	0	0	0	0	1	81290	1	0	0
36	1	18	1	1	0	0	0	0	1	81290	1	0	0
56	1	18	1	1	0	0	0	0	1	81290	1	0	0
13	1	18	1	1	0	0	0	0	0	81290	1	0	0
37	1	18	1	1	0	0	0	0	1	81290	0	0	0
15	1	18	1	1	0	0	0	0	0	81290	1	0	0
4	1	24	1	0	0	1	1	1	1	81291	1	0	0
18	1	24	1	0	0	1	1	1	0	81291	1	0	0
8	1	24	1	0	0	1	1	1	1	81291	1	0	0
5.35	1	24	1	0	0	1	1	1	1	81291	1	0	0
2	1	36	1	0	1	0	0	1	0	81292	0	0	0
5	1	36	1	0	1	0	0	1	0	81292	1	0	0
10	1	39	1	0	1	0	0	1	0	81294	0	0	0
5	1	39	1	0	1	0	0	1	1	81294	0	0	0
7	1	39	1	0	1	0	0	1	1	81294	1	0	0
12	1	39	1	0	1	0	0	1	1	81294	0	0	0
20	1	39	1	0	1	0	0	1	1	81294	1	0	0
5	1	25	1	1	0	0	0	1	1	81295	1	0	0
25	1	25	1	1	0	0	0	1	1	81295	1	0	0
2	1	25	1	1	0	0	0	1	1	81295	1	0	0
20	0	37	1	0	0	1	1	0	1	81296	1	0	0
30	0	37	1	0	0	1	1	1	1	81296	1	0	0
10	1	34	1	0	1	0	0	0	1	81299	1	0	0
15	1	34	1	0	1	0	0	0	1	81299	1	0	0
25	1	34	1	0	1	0	0	0	0	81299	1	0	0
12	1	34	1	0	1	0	0	1	1	81299	1	0	0
2	0	33	1	0	0	1	0	1	1	81300	0	0	0
12	0	33	1	0	0	1	0	0	1	81300	0	0	0
23	0	33	1	0	0	1	0	1	1	81300	0	0	0
20	0	33	1	0	0	1	0	0	1	81300	0	0	0
23	0	33	1	0	0	1	0	0	0	81300	0	0	0
1	0	33	1	1	0	0	0	1	1	81491	1	0	0
27	0	33	1	1	0	0	0	1	1	81491	1	0	0
24	0	32	1	0	1	0	0	0	0	81493	0	0	0
11	0	32	1	0	1	0	0	0	1	81493	0	0	0
18	0	32	1	0	1	0	0	0	1	81493	1	0	0
21	0	32	1	0	1	0	0	1	0	81493	1	0	0
1.54	0	32	1	0	1	0	0	1	1	81493	1	0	0
1.31	0	32	1	0	1	0	0	0	1	81493	0	0	0
4.46	0	32	1	0	1	0	0	1	0	81493	1	0	0
6	0	32	1	0	1	0	0	1	1	81493	1	0	0
23	0	33	1	0	1	0	0	1	1	81494	0	0	0
25	0	33	1	0	1	0	0	1	1	81494	1	0	0
24	0	39	1	0	1	0	0	1	1	81495	1	0	0
3	0	39	1	0	1	0	0	1	1	81495	1	0	0
1.15	1	28	1	0	1	0	1	1	1	81496	1	1	0
9	1	28	1	0	1	0	1	1	1	81496	1	1	0
17	1	28	1	0	1	0	1	0	1	81496	1	1	0
20	1	28	1	0	1	0	1	0	1	81496	0	1	0
19	0	30	1	0	1	0	1	0	1	81497	1	0	0
24	0	30	1	0	1	0	1	1	1	81497	1	0	0
2	0	35	1	0	0	1	1	1	1	81499	1	0	0
26	0	35	1	0	0	1	1	1	1	81499	0	0	0
24	1	25	1	0	1	0	0	1	1	81500	1	0	0
7	0	30	1	0	0	1	1	0	1	81502	1	0	0
1.62	0	30	1	0	0	1	1	0	1	81502	1	0	0
46	0	30	1	0	0	1	1	0	0	81502	1	0	0
23	0	30	1	0	0	1	1	0	1	81502	1	0	0
19	0	30	1	0	0	1	1	0	0	81502	1	0	0
22	0	22	1	0	0	1	1	1	1	81504	1	0	0
19	0	22	1	0	0	1	1	1	1	81504	1	0	0
8	0	29	1	0	0	1	1	0	1	81505	1	0	0
4	0	29	1	0	0	1	1	1	1	81505	1	0	0
22	0	29	1	0	0	1	1	1	1	81505	1	0	0
10	0	29	1	0	0	1	1	0	1	81505	1	0	0
7	0	29	1	0	0	1	1	0	0	81505	1	0	0
6	0	29	1	0	0	1	1	0	1	81505	1	0	0
14	0	29	1	0	0	1	1	0	0	81505	1	0	0
60	0	40	1	0	1	0	1	0	0	81507	1	0	0
10	0	40	1	0	1	0	1	0	1	81507	1	0	0
4	0	40	1	0	1	0	1	0	1	81507	0	0	0
23	1	19	1	0	1	0	1	1	1	81509	1	0	0
5	0	28	1	0	0	1	1	1	0	81510	1	0	0
23	0	28	1	0	0	1	1	1	0	81510	1	0	0
3	0	28	1	0	0	1	1	1	1	81510	1	0	0
18	0	22	1	0	0	1	1	1	0	81511	1	0	0
1	0	22	1	0	0	1	1	1	1	81511	1	0	0
13	0	43	1	0	1	0	0	0	1	81512	1	0	0
10	0	43	1	0	1	0	0	0	0	81512	1	0	0
9	0	43	1	0	1	0	0	NA	1	81512	1	0	1
15	0	43	1	0	1	0	0	0	1	81512	1	0	0
15	0	43	1	0	1	0	0	0	0	81512	1	0	0
4	0	43	1	0	1	0	0	0	1	81512	0	0	0
38	1	24	1	0	0	1	1	1	1	81513	1	0	0
3	1	24	1	0	0	1	1	1	1	81513	1	0	0
8	0	30	1	0	0	1	1	1	1	81514	1	1	0
21	0	30	1	0	0	1	1	1	1	81514	1	1	0
19	0	25	1	0	0	1	1	1	0	81516	1	0	0
0.15	0	25	1	0	0	1	1	1	1	81516	1	0	0
6	1	28	1	0	0	1	1	1	1	81519	1	0	0
2.19	1	28	1	0	0	1	1	1	0	81519	1	0	0
2.46	0	38	1	0	0	1	1	1	1	81520	1	0	0
6	0	38	1	0	0	1	1	1	1	81520	1	0	0
39	0	38	1	0	0	1	1	1	1	81520	1	0	0
7	0	38	1	0	0	1	1	1	1	81520	1	0	0
45	0	45	1	1	0	0	0	1	1	81521	1	0	0
4.5	0	45	1	1	0	0	0	1	1	81521	0	0	0
5	1	24	1	0	1	0	1	1	0	81522	1	0	0
16	1	24	1	0	1	0	1	0	0	81522	1	0	0
1.46	1	24	1	0	1	0	1	1	1	81522	1	0	0
42	1	24	1	0	1	0	1	1	0	81522	1	0	0
25	0	53	1	0	0	1	1	0	1	81524	1	0	0
3.42	0	53	1	0	0	1	1	0	1	81524	1	0	0
0.19	0	53	1	0	0	1	1	0	1	81524	0	0	0
18	0	53	1	0	0	1	1	0	0	81524	1	0	0
16	0	53	1	0	0	1	1	0	1	81524	1	0	0
30	0	42	1	1	0	0	0	1	1	81525	0	0	0
4	0	42	1	1	0	0	0	1	1	81525	1	0	0
0.77	0	42	1	1	0	0	0	1	1	81525	1	0	0
11	0	42	1	1	0	0	0	0	1	81525	0	0	0
7	0	42	1	1	0	0	0	0	1	81525	1	0	0
9	0	42	1	1	0	0	0	0	1	81525	0	0	0
15	0	42	1	1	0	0	0	0	1	81525	0	0	0
2	0	42	1	1	0	0	0	1	1	81525	0	0	0
46	0	23	1	0	0	1	1	1	0	81527	0	0	0
24	0	23	1	0	0	1	1	1	1	81527	1	0	0
4.46	1	23	1	0	0	1	1	1	1	81528	1	0	0
1.46	1	38	1	0	0	1	1	1	0	81529	1	0	0
5	1	38	1	0	0	1	1	1	1	81529	1	0	0
38	1	38	1	0	0	1	1	1	1	81529	1	0	0
18	1	38	1	0	0	1	1	1	1	81529	1	0	0
20	1	38	1	0	0	1	1	1	1	81529	1	0	0
0.46	0	30	1	0	0	1	1	1	1	81530	1	0	0
28	0	30	1	0	0	1	1	1	1	81530	1	0	0
19	0	30	1	0	0	1	1	1	1	81530	1	0	0
6	0	45	1	0	0	1	1	1	1	81531	1	0	0
32	0	45	1	0	0	1	1	1	0	81531	1	0	0
13	0	45	1	0	0	1	1	0	1	81531	1	0	0
10	0	45	1	0	0	1	1	0	1	81531	1	0	0
4	0	45	1	0	0	1	1	1	1	81531	1	0	0
10	1	33	1	0	1	0	1	1	1	81533	0	0	0
17	1	33	1	0	1	0	1	0	1	81533	1	0	0
4	1	33	1	0	1	0	1	1	1	81533	0	0	0
3	1	33	1	0	1	0	1	1	1	81533	0	0	0
25	1	33	1	0	1	0	1	0	0	81533	1	0	0
9	1	33	1	0	1	0	1	1	1	81533	0	0	0
7	1	33	1	0	1	0	1	1	1	81533	1	0	0
19	1	33	1	0	1	0	1	0	0	81533	0	0	0
11	0	31	1	0	0	1	1	1	1	81534	1	0	0
4.5	1	20	1	0	0	1	1	0	1	81535	1	0	0
27	1	20	1	0	0	1	1	1	1	81535	1	0	0
0.92	1	20	1	0	0	1	1	0	1	81535	1	0	0
23	1	20	1	0	0	1	1	0	0	81535	1	0	0
2.5	0	28	1	0	1	0	1	1	1	81536	0	1	0
24	0	28	1	0	1	0	1	1	1	81536	1	1	0
4	0	28	1	0	1	0	1	1	1	81536	1	1	0
10	0	38	1	0	1	0	0	0	0	81537	1	0	0
13	0	38	1	0	1	0	0	0	1	81537	1	0	0
14	0	38	1	0	1	0	0	0	1	81537	1	0	0
8	0	38	1	0	1	0	0	0	1	81537	1	0	0
17	0	38	1	0	1	0	0	0	1	81537	1	0	0
13	0	38	1	0	1	0	0	0	1	81537	1	0	0
0.62	0	27	1	0	0	1	1	1	1	81538	1	0	0
2.46	0	27	1	0	0	1	1	1	1	81538	1	0	0
18	0	27	1	0	0	1	1	1	1	81538	1	0	0
4	0	27	1	0	1	0	1	1	1	81539	1	0	0
23	0	27	1	0	1	0	1	1	0	81539	1	0	0
6	0	27	1	0	1	0	1	1	1	81539	1	0	0
16	1	36	1	0	0	1	1	0	1	81540	1	1	0
5.46	1	36	1	0	0	1	1	1	1	81540	1	1	0
9	1	36	1	0	0	1	1	1	1	81540	1	1	0
12	1	36	1	0	0	1	1	0	1	81540	1	1	0
26	1	42	1	0	1	0	0	0	0	81541	1	0	0
13	1	42	1	0	1	0	0	0	1	81541	0	0	0
1.58	1	42	1	0	1	0	0	1	1	81541	0	0	0
5	1	42	1	0	1	0	0	1	1	81541	1	0	0
16	1	42	1	0	1	0	0	0	0	81541	1	0	0
1	1	42	1	0	1	0	0	0	1	81541	0	0	0
19	1	42	1	0	1	0	0	0	0	81541	1	0	0
18	1	42	1	0	1	0	0	0	1	81541	1	0	0
13	1	18	1	0	0	1	1	1	1	81542	1	1	0
14	1	18	1	0	0	1	1	1	1	81542	1	1	0
70	1	18	1	0	0	1	1	1	0	81542	1	1	0
0.29	0	25	1	0	0	1	1	1	1	81544	1	0	0
3	0	25	1	0	0	1	1	1	1	81544	1	0	0
5	0	25	1	0	0	1	1	1	1	81544	1	0	0
27	0	25	1	0	0	1	1	1	0	81544	1	0	0
23	0	28	1	0	0	1	1	1	1	81545	1	0	0
0.54	0	28	1	0	0	1	1	1	1	81545	1	0	0
8	0	28	1	0	0	1	1	1	1	81545	1	0	0
3	0	28	1	0	0	1	1	1	0	81545	1	0	0
6	0	26	1	1	0	0	1	1	1	81546	1	0	0
23	0	26	1	1	0	0	1	1	0	81546	1	0	0
2	0	26	1	1	0	0	1	1	1	81546	1	0	0
1.5	0	26	1	1	0	0	1	1	0	81546	1	0	0
4	1	23	1	0	0	1	1	1	0	81547	1	0	0
3	1	23	1	0	0	1	1	1	1	81547	1	0	0
16	0	47	1	0	0	1	1	0	1	81548	1	0	0
34	0	47	1	0	0	1	1	1	1	81548	1	0	0
6	0	47	1	0	0	1	1	0	1	81548	1	0	0
11	0	48	1	0	0	1	1	0	1	81550	1	0	0
13	0	48	1	0	0	1	1	0	1	81550	1	0	0
7	0	48	1	0	0	1	1	0	0	81550	1	0	0
9	0	36	1	1	0	0	0	0	1	81551	0	0	0
7	0	36	1	1	0	0	0	1	1	81551	0	0	0
13	0	36	1	1	0	0	0	0	1	81551	1	0	0
30	0	36	1	1	0	0	0	1	1	81551	1	0	0
4	1	30	1	0	0	1	1	1	1	81552	1	1	0
10	1	30	1	0	0	1	1	1	1	81552	1	1	0
7	1	30	1	0	0	1	1	1	1	81552	0	1	0
3	1	30	1	0	0	1	1	1	0	81552	1	1	0
11	1	30	1	0	0	1	1	0	1	81552	0	1	0
34	0	18	1	0	0	1	1	1	1	81554	1	0	0
16	0	18	1	0	0	1	1	1	1	81554	1	0	0
15	0	18	1	0	0	1	1	1	1	81554	1	0	0
12	0	18	1	0	0	1	1	1	1	81554	1	0	0
2	0	28	1	0	0	1	1	1	1	81555	1	0	0
8	0	28	1	0	0	1	1	0	1	81555	0	0	0
21	0	28	1	0	0	1	1	1	1	81555	1	0	0
14	0	53	1	0	1	0	1	0	0	81556	0	0	0
5	0	53	1	0	1	0	1	1	1	81556	0	0	0
48	0	53	1	0	1	0	1	0	0	81556	1	0	0
10	0	53	1	0	1	0	1	0	0	81556	1	0	0
8	0	53	1	0	1	0	1	0	1	81556	0	0	0
6	0	53	1	0	1	0	1	0	1	81556	0	0	0
32	0	42	1	0	0	1	1	1	1	81558	1	0	0
8	0	42	1	0	0	1	1	1	1	81558	1	0	0
6	0	42	1	0	0	1	1	1	1	81558	0	0	0
2.69	0	42	1	0	0	1	1	1	0	81558	1	0	0
2	0	42	1	0	0	1	1	1	0	81558	1	0	0
31	1	24	1	0	0	1	1	1	1	81559	1	0	0
7	0	24	1	0	1	0	1	1	1	81560	1	1	0
15	1	26	1	0	0	1	1	1	1	81561	1	0	0
59	1	26	1	0	0	1	1	0	0	81561	1	0	0
9	1	26	1	0	0	1	1	1	1	81561	1	0	0
24	1	27	1	0	0	1	1	0	1	81564	0	0	0
2	1	27	1	0	0	1	1	0	1	81564	0	0	0
7	1	27	1	0	0	1	1	0	1	81564	1	0	0
18	1	27	1	0	0	1	1	0	0	81564	1	0	0
22	1	27	1	0	0	1	1	0	1	81564	1	0	0
5	1	27	1	0	0	1	1	0	1	81564	0	0	0
2	1	27	1	0	0	1	1	1	0	81564	0	0	0
1	0	25	1	0	1	0	0	1	1	81565	1	0	0
23	0	25	1	0	1	0	0	1	0	81565	1	0	0
5	0	28	1	0	0	1	1	1	0	81567	0	1	0
12	0	28	1	0	0	1	1	1	0	81567	0	1	0
23	0	28	1	0	0	1	1	1	1	81567	0	1	0
0.31	1	26	1	0	0	1	0	1	1	81568	0	0	0
3	1	26	1	0	0	1	0	1	1	81568	1	0	0
4.46	1	26	1	0	0	1	0	1	1	81568	0	0	0
37	1	26	1	0	0	1	0	1	0	81568	1	0	0
16	1	24	1	0	0	1	1	1	1	81569	1	1	0
13	1	24	1	0	0	1	1	1	1	81569	1	1	0
3	1	24	1	0	0	1	1	1	1	81569	1	1	0
10	1	24	1	0	0	1	1	1	1	81569	0	1	0
42	1	24	1	0	0	1	1	1	0	81569	1	1	0
8	1	24	1	0	0	1	1	1	1	81569	1	1	0
7	0	39	1	0	1	0	1	1	1	81570	1	0	0
35	0	39	1	0	1	0	1	1	1	81570	0	0	0
10	0	39	1	0	1	0	1	1	1	81570	1	0	0
2.46	0	45	1	0	1	0	1	0	1	81571	1	0	0
24	0	45	1	0	1	0	1	0	1	81571	1	0	0
12	0	45	1	0	1	0	1	NA	1	81571	1	0	1
12	0	45	1	0	1	0	1	0	1	81571	1	0	0
18	0	45	1	0	1	0	1	NA	1	81571	1	0	1
1.77	0	36	1	0	0	1	0	1	1	81572	0	0	0
5	0	36	1	0	0	1	0	1	1	81572	1	0	0
20	0	36	1	0	0	1	0	1	1	81572	1	0	0
10	0	36	1	0	0	1	0	1	1	81572	0	0	0
39	1	33	1	0	1	0	1	1	0	81573	1	0	0
14	1	33	1	0	1	0	1	1	1	81573	1	0	0
42	1	38	1	0	0	1	1	1	0	81576	1	0	0
17	1	38	1	0	0	1	1	0	1	81576	1	0	0
9	1	38	1	0	0	1	1	1	1	81576	1	0	0
12	1	38	1	0	0	1	1	0	1	81576	1	0	0
15	1	38	1	0	0	1	1	0	1	81576	1	0	0
22	0	46	1	0	1	0	0	0	1	81578	1	0	0
2	0	46	1	0	1	0	0	0	1	81578	1	0	0
38	0	46	1	0	1	0	0	0	1	81578	1	0	0
1.5	0	33	1	0	1	0	0	1	1	81579	1	0	0
7	0	33	1	0	1	0	0	1	0	81579	1	0	0
4	0	33	1	0	1	0	0	1	1	81579	1	0	0
27	0	33	1	0	1	0	0	1	1	81579	1	0	0
1.5	0	29	1	0	1	0	0	1	0	81580	0	0	0
7	0	29	1	0	1	0	0	1	0	81580	1	0	0
20	0	29	1	0	1	0	0	1	1	81580	1	0	0
0.54	1	36	1	0	0	1	1	1	1	81581	1	1	0
14	1	36	1	0	0	1	1	1	1	81581	1	1	0
16	1	36	1	0	0	1	1	0	1	81581	1	1	0
18	1	36	1	0	0	1	1	1	0	81581	1	1	0
12	1	36	1	0	0	1	1	1	1	81581	1	1	0
35	1	30	1	0	1	0	0	1	0	81585	1	1	0
32	0	54	1	0	0	1	1	1	0	81586	1	0	0
5	0	54	1	0	0	1	1	1	1	81586	1	0	0
12	0	54	1	0	0	1	1	0	0	81586	1	0	0
16	1	42	1	0	1	0	1	0	1	81587	1	0	0
12	1	42	1	0	1	0	1	0	1	81587	1	0	0
4	1	42	1	0	1	0	1	0	1	81587	1	0	0
12	1	42	1	0	1	0	1	0	1	81587	1	0	0
18	1	42	1	0	1	0	1	0	1	81587	1	0	0
70	1	42	1	0	1	0	1	1	0	81587	1	0	0
2	1	18	1	0	0	1	1	1	1	81589	0	0	0
0.4	1	18	1	0	0	1	1	1	1	81589	1	0	0
24	1	18	1	0	0	1	1	1	1	81589	1	0	0
2	1	36	1	0	1	0	0	1	0	81592	1	0	0
10	1	36	1	0	1	0	0	1	1	81592	1	0	0
12	1	36	1	0	1	0	0	1	1	81592	1	0	0
2	0	23	1	0	0	1	1	1	1	81593	1	0	0
20	0	23	1	0	0	1	1	1	1	81593	1	0	0
22	0	37	1	1	0	0	0	0	1	81594	1	0	0
20	0	27	1	0	0	1	1	1	1	81595	1	0	0
1	1	19	1	0	0	1	1	1	1	81596	1	1	0
1.46	1	31	1	0	1	0	0	1	1	81597	0	0	0
30	1	31	1	0	1	0	0	1	1	81597	1	0	0
18	1	31	1	0	1	0	0	1	1	81597	1	0	0
1.23	1	31	1	0	1	0	0	1	0	81597	0	0	0
8	1	47	1	1	0	0	0	1	1	82301	1	0	0
3	1	47	1	1	0	0	0	1	1	82301	1	0	0
25	1	47	1	1	0	0	0	1	1	82301	0	0	0
15	1	47	1	1	0	0	0	1	1	82301	1	0	0
6	1	47	1	1	0	0	0	1	1	82301	1	0	0
12	0	49	1	0	0	1	1	1	1	82303	1	0	0
51	0	49	1	0	0	1	1	1	0	82303	1	0	0
18	0	28	1	0	0	1	1	1	1	82304	1	0	0
26	1	32	1	0	0	1	0	1	0	82306	0	0	0
2.4	1	24	0	1	0	0	NA	0	1	84163	1	0	1
10	1	24	0	1	0	0	NA	0	1	84163	0	0	1
6	1	20	0	1	0	0	0	1	1	84165	0	0	0
8	1	20	0	1	0	0	0	0	1	84165	0	0	0
17	1	20	0	1	0	0	0	0	1	84165	0	0	0
0.3	1	20	0	1	0	0	0	1	0	84165	0	0	0
6	1	20	0	1	0	0	0	1	1	84165	1	0	0
6	1	20	0	1	0	0	0	1	1	84165	0	0	0
12	1	20	0	1	0	0	0	1	1	84165	1	0	0
3	1	20	0	1	0	0	0	1	0	84165	0	0	0
10	1	20	0	1	0	0	0	1	1	84165	0	0	0
5	1	20	0	1	0	0	0	1	0	84165	1	0	0
4	1	20	0	1	0	0	0	1	0	84165	0	0	0
50	1	20	0	1	0	0	0	1	1	84165	1	0	0
18	1	20	0	1	0	0	0	1	0	84165	1	0	0
17	1	46	0	0	0	1	NA	1	1	84167	1	0	1
6	1	27	0	0	1	0	0	1	0	84169	0	0	0
31	1	27	0	0	1	0	0	1	1	84169	0	0	0
5	1	27	0	0	1	0	0	1	0	84169	0	0	0
18	1	28	0	0	1	0	0	1	0	84171	1	0	0
14	0	21	0	0	0	1	1	1	1	84173	1	1	0
11	0	21	0	0	0	1	1	0	1	84173	1	1	0
38	0	21	0	0	0	1	1	0	1	84173	1	1	0
8	0	21	0	0	0	1	1	0	0	84173	1	1	0
5	0	21	0	0	0	1	1	0	1	84173	1	1	0
12	0	21	0	0	0	1	1	0	1	84173	1	1	0
17	0	21	0	0	0	1	1	1	1	84173	1	1	0
5	0	21	0	0	0	1	1	0	0	84173	1	1	0
4	0	24	0	0	0	1	1	1	1	84177	0	0	0
1	0	24	0	0	0	1	1	1	0	84177	0	0	0
20	0	24	0	0	0	1	1	1	1	84177	1	0	0
17	1	20	1	0	0	1	1	0	0	84178	0	0	0
20	1	20	1	0	0	1	1	0	0	84178	1	0	0
22	1	20	1	0	0	1	1	0	0	84178	0	0	0
15	1	20	1	0	0	1	1	0	1	84178	1	0	0
3	1	20	1	0	0	1	1	0	0	84178	0	0	0
15	1	20	1	0	0	1	1	0	1	84178	0	0	0
6	1	20	1	0	0	1	1	0	0	84178	0	0	0
12	1	20	1	0	0	1	1	0	1	84178	0	0	0
8	1	20	1	0	0	1	1	0	0	84178	0	0	0
19	1	20	1	0	0	1	1	0	1	84178	0	0	0
8	1	20	1	0	0	1	1	0	0	84178	1	0	0
14	1	20	1	0	0	1	1	0	0	84178	0	0	0
12	1	20	1	0	0	1	1	0	0	84178	0	0	0
0.7	1	20	1	0	0	1	1	0	0	84178	0	0	0
22	1	20	1	0	0	1	1	0	0	84178	1	0	0
32	1	20	1	0	0	1	1	0	0	84178	0	0	0
50	1	20	1	0	0	1	1	0	0	84178	1	0	0
23	1	20	1	0	0	1	1	1	0	84178	1	0	0
3	0	27	0	0	0	1	1	1	1	84179	1	0	0
5	0	27	0	0	0	1	1	1	0	84179	1	0	0
48	0	27	0	0	0	1	1	1	0	84179	1	0	0
7	0	27	0	0	0	1	1	NA	1	84179	0	0	1
19	0	27	0	0	0	1	1	1	0	84179	1	0	0
9	0	27	0	0	0	1	1	1	1	84179	1	0	0
2	0	27	0	0	0	1	1	1	1	84179	1	0	0
0.1	0	27	0	0	0	1	1	1	0	84179	0	0	0
2	0	27	0	0	0	1	1	1	0	84179	1	0	0
20	0	30	1	0	0	1	1	1	0	84180	1	0	0
4	0	29	1	0	0	1	1	1	1	84181	0	1	0
6	0	29	1	0	0	1	1	1	1	84181	1	1	0
8	0	29	1	0	0	1	1	1	1	84181	1	1	0
6	0	29	1	0	0	1	1	1	1	84181	1	1	0
0	0	29	1	0	0	1	1	1	1	84181	0	1	0
3	1	41	0	1	0	0	0	1	0	84182	0	0	0
34	1	36	1	0	1	0	1	NA	0	84183	0	0	1
16	1	36	1	0	1	0	1	0	0	84183	1	0	0
10	1	36	1	0	1	0	1	0	1	84183	0	0	0
12	1	36	1	0	1	0	1	0	1	84183	1	0	0
15	1	36	1	0	1	0	1	0	0	84183	1	0	0
42	0	27	1	0	1	0	0	1	0	84184	0	0	0
40	0	27	1	0	1	0	0	1	0	84184	1	0	0
10	0	25	1	1	0	0	0	0	1	84186	1	0	0
47	0	25	1	1	0	0	0	0	0	84186	1	0	0
16	0	25	1	1	0	0	0	0	1	84186	0	0	0
16	0	25	1	1	0	0	0	0	1	84186	0	0	0
10	0	40	1	0	0	1	1	1	1	84187	1	0	0
11	0	40	1	0	0	1	1	1	1	84187	1	0	0
33	0	40	1	0	0	1	1	1	0	84187	1	0	0
7	0	40	1	0	0	1	1	1	1	84187	1	0	0
4	0	40	1	0	0	1	1	1	0	84187	1	0	0
1	0	40	1	0	0	1	1	1	1	84187	1	0	0
18	0	33	0	0	0	1	1	1	1	84189	1	0	0
5	0	33	0	0	0	1	1	0	1	84189	1	0	0
15	0	33	0	0	0	1	1	0	1	84189	0	0	0
20	0	33	0	0	0	1	1	1	0	84189	0	0	0
32	0	33	0	0	0	1	1	0	0	84189	1	0	0
35	0	46	1	0	0	1	1	1	1	84191	1	0	0
4	0	32	1	0	0	1	1	1	1	84192	0	0	0
25	0	32	1	0	0	1	1	1	0	84192	0	0	0
2	0	32	1	0	0	1	1	1	0	84192	1	0	0
56	0	32	1	0	0	1	1	0	0	84192	1	0	0
0.6	0	32	1	0	0	1	1	1	0	84192	1	0	0
5	1	24	1	0	1	0	0	1	1	84193	0	0	0
9	1	24	1	0	1	0	0	1	0	84193	0	0	0
1	1	24	1	0	1	0	0	1	1	84193	0	0	0
4	0	25	1	NA	NA	NA	NA	1	1	84196	0	0	1
2	0	25	1	NA	NA	NA	NA	1	1	84196	1	0	1
23	0	25	1	NA	NA	NA	NA	1	1	84196	1	0	1
6	0	38	1	0	0	1	1	1	1	84198	1	0	0
28	0	38	1	0	0	1	1	1	1	84198	1	0	0
9	0	38	1	0	0	1	1	1	1	84198	1	0	0
1	1	45	1	NA	NA	NA	NA	1	0	84199	0	0	1
23	1	23	1	0	0	1	1	1	0	84200	1	0	0
24	1	23	1	0	0	1	1	1	1	84200	1	0	0
1	1	23	1	0	0	1	1	1	1	84200	1	0	0
4	0	28	1	0	1	0	1	1	0	84201	1	0	0
6	0	28	1	0	1	0	1	1	1	84201	1	0	0
24	0	28	1	0	1	0	1	1	0	84201	1	0	0
0.5	0	28	1	0	1	0	1	1	0	84201	1	0	0
3	0	36	1	0	1	0	1	1	1	84203	1	0	0
0.5	0	36	1	0	1	0	1	1	1	84203	1	0	0
27	0	36	1	0	1	0	1	1	1	84203	0	0	0
6	0	25	1	0	1	0	1	0	0	84205	0	0	0
23	0	25	1	0	1	0	1	1	0	84205	1	0	0
18	0	25	1	0	1	0	1	0	1	84205	1	0	0
3	0	25	1	0	1	0	1	1	1	84205	1	0	0
10	0	34	1	0	1	0	1	0	1	84206	0	1	0
15	0	34	1	0	1	0	1	0	1	84206	1	1	0
32	0	34	1	0	1	0	1	0	1	84206	1	1	0
10	0	34	1	0	1	0	1	0	1	84206	0	1	0
1.5	0	34	1	0	1	0	1	0	1	84206	0	1	0
33	1	20	1	0	0	1	1	0	1	84207	1	0	0
64	1	20	1	0	0	1	1	0	0	84207	0	0	0
3	1	27	0	0	0	1	1	0	1	84208	1	0	0
22	1	27	0	0	0	1	1	0	1	84208	1	0	0
10	1	27	0	0	0	1	1	1	1	84208	1	0	0
8	1	27	0	0	0	1	1	1	1	84208	1	0	0
28	0	32	1	0	0	1	1	1	0	84210	1	0	0
7	0	26	1	0	0	1	1	1	1	84213	1	0	0
3	0	26	1	0	0	1	1	1	1	84213	1	0	0
10	0	26	1	0	0	1	1	1	1	84213	1	0	0
14	1	32	1	0	1	0	1	0	1	84214	1	1	0
3.5	1	32	1	0	1	0	1	0	1	84214	1	1	0
2	1	32	1	0	1	0	1	0	1	84214	0	1	0
3	1	32	1	0	1	0	1	0	1	84214	0	1	0
0.2	1	32	1	0	1	0	1	0	0	84214	1	1	0
18	1	32	1	0	1	0	1	0	0	84214	1	1	0
16	1	32	1	0	1	0	1	0	0	84214	1	1	0
80	1	32	1	0	1	0	1	0	0	84214	1	1	0
0.5	1	23	1	0	1	0	1	1	0	84215	0	1	0
1	0	31	1	0	0	1	1	1	1	84216	1	0	0
28	0	31	1	0	0	1	1	1	1	84216	1	0	0
4	0	31	1	0	0	1	1	1	1	84216	1	0	0
8	0	31	1	0	0	1	1	1	1	84216	1	0	0
8	0	20	1	0	1	0	1	0	1	84218	1	0	0
42	0	20	1	0	1	0	1	0	1	84218	1	0	0
10	0	20	1	0	1	0	1	0	1	84218	0	0	0
13	0	20	1	0	1	0	1	0	1	84218	0	0	0
15	0	20	1	0	1	0	1	1	1	84218	1	0	0
20	0	21	1	0	0	1	1	1	1	84219	1	1	0
11	0	23	1	0	0	1	1	NA	1	84222	0	1	1
11	0	23	1	0	0	1	1	0	1	84222	1	1	0
38	0	23	1	0	0	1	1	0	1	84222	1	1	0
8	0	23	1	0	0	1	1	0	0	84222	0	1	0
23	0	23	1	0	0	1	1	0	0	84222	1	1	0
14	0	23	1	0	0	1	1	NA	1	84222	0	1	1
16	0	23	1	0	0	1	1	0	1	84222	0	1	0
15	0	23	1	0	0	1	1	0	0	84222	1	1	0
15	0	23	1	0	0	1	1	0	1	84222	1	1	0
14	0	23	1	0	0	1	1	0	1	84222	0	1	0
10	0	23	1	0	0	1	1	0	1	84222	1	1	0
25	0	23	1	0	0	1	1	0	1	84222	0	1	0
9	0	23	1	0	0	1	1	0	1	84222	0	1	0
15	0	23	1	0	0	1	1	0	1	84222	1	1	0
18	0	23	1	0	0	1	1	0	1	84222	1	1	0
24	0	23	1	0	0	1	1	1	0	84222	0	1	0
14	0	23	1	0	0	1	1	0	1	84222	0	1	0
14	0	23	1	0	0	1	1	0	0	84222	0	1	0
19	0	23	1	0	0	1	1	1	1	84222	1	1	0
12	0	23	1	0	0	1	1	0	1	84222	0	1	0
22	0	23	1	0	0	1	1	0	1	84222	0	1	0
16	0	23	1	0	0	1	1	0	1	84222	0	1	0
30	0	23	1	0	0	1	1	1	0	84222	0	1	0
13	0	23	1	0	0	1	1	0	1	84222	1	1	0
4	0	23	1	0	0	1	1	NA	1	84222	0	1	1
15	0	23	1	0	0	1	1	0	0	84222	1	1	0
2	0	23	1	0	1	0	1	1	1	84223	0	0	0
22	0	23	1	0	1	0	1	1	1	84223	0	0	0
7	1	25	1	0	1	0	1	NA	1	84224	0	0	1
5	1	25	1	0	1	0	1	0	1	84224	1	0	0
42	1	25	1	0	1	0	1	0	0	84224	1	0	0
2	1	25	1	0	1	0	1	0	1	84224	1	0	0
9	1	25	1	0	1	0	1	0	0	84224	0	0	0
9	1	25	1	0	1	0	1	0	0	84224	0	0	0
19	1	25	1	0	1	0	1	0	0	84224	0	0	0
28	1	25	1	0	1	0	1	1	0	84224	1	0	0
19	1	25	1	0	1	0	1	0	0	84224	1	0	0
6	1	25	1	0	1	0	1	0	1	84224	0	0	0
24	1	25	1	0	1	0	1	1	1	84224	1	0	0
22	1	25	1	0	1	0	1	0	0	84224	1	0	0
12	1	25	1	0	1	0	1	0	1	84224	0	0	0
16	1	25	1	0	1	0	1	1	0	84224	0	0	0
13	1	25	1	0	1	0	1	0	1	84224	0	0	0
9	0	46	1	0	1	0	0	0	0	84225	1	0	0
12	0	46	1	0	1	0	0	0	1	84225	0	0	0
38	0	46	1	0	1	0	0	1	1	84225	1	0	0
13	0	46	1	0	1	0	0	0	1	84225	1	0	0
5	0	46	1	0	1	0	0	1	1	84225	0	0	0
17	0	46	1	0	1	0	0	0	1	84225	1	0	0
31	1	23	1	0	1	0	1	1	1	84227	1	0	0
9	1	23	1	0	1	0	1	1	0	84227	1	0	0
6	1	23	1	0	1	0	1	1	0	84227	1	0	0
18	1	23	1	0	1	0	1	1	1	84227	0	0	0
1.2	0	20	0	0	0	1	1	1	1	84229	1	0	0
23	0	20	0	0	0	1	1	1	0	84229	1	0	0
21	0	23	1	0	1	0	1	1	0	84230	1	1	0
0.3	0	23	1	0	1	0	1	1	1	84230	0	1	0
9	0	38	0	0	1	0	0	1	1	84231	0	0	0
27	0	38	0	0	1	0	0	1	0	84231	1	0	0
7	0	38	0	0	1	0	0	1	1	84231	0	0	0
16	0	19	1	0	1	0	1	0	1	84235	1	0	0
15	0	19	1	0	1	0	1	0	1	84235	1	0	0
17	0	19	1	0	1	0	1	1	1	84235	1	0	0
10	0	19	1	0	1	0	1	0	1	84235	1	0	0
19	1	60	1	0	0	1	1	NA	0	84237	1	0	1
15	0	43	1	0	0	1	1	0	1	84238	1	0	0
7	0	43	1	0	0	1	1	0	0	84238	0	0	0
16	0	43	1	0	0	1	1	0	1	84238	1	0	0
13	0	43	1	0	0	1	1	0	1	84238	1	0	0
2.5	0	43	1	0	0	1	1	1	1	84238	1	0	0
37	0	43	1	0	0	1	1	1	1	84238	1	0	0
7	0	43	1	0	0	1	1	0	1	84238	1	0	0
12	0	43	1	0	0	1	1	0	0	84238	0	0	0
11	0	43	1	0	0	1	1	0	1	84238	1	0	0
12	1	29	1	0	0	1	1	0	0	84241	0	0	0
62	1	29	1	0	0	1	1	0	0	84241	1	0	0
42	1	29	1	0	0	1	1	0	1	84241	1	0	0
24	1	18	1	0	0	1	0	0	1	84244	1	0	0
0.5	1	18	1	0	0	1	0	0	1	84244	0	0	0
15	1	18	1	0	0	1	0	1	1	84244	1	0	0
0.6	0	27	1	0	0	1	0	1	1	84248	1	0	0
24	0	27	1	0	0	1	0	1	1	84248	1	0	0
10	1	20	1	0	0	1	1	0	0	84251	1	1	0
6	1	20	1	0	0	1	1	0	0	84251	0	1	0
36	1	20	1	0	0	1	1	NA	1	84251	1	1	1
13	1	20	1	0	0	1	1	0	0	84251	1	1	0
3	1	25	1	0	0	1	1	1	1	84252	1	0	0
14	1	25	1	0	0	1	1	0	0	84252	1	0	0
26	1	25	1	0	0	1	1	1	1	84252	1	0	0
1	1	25	1	0	0	1	1	1	1	84252	1	0	0
8	1	25	1	0	0	1	1	1	0	84253	1	0	0
13	0	32	1	0	0	1	NA	0	1	84256	1	0	1
47	0	32	1	0	0	1	NA	0	0	84256	1	0	1
46	0	32	1	0	0	1	NA	0	0	84256	0	0	1
12	1	39	0	1	0	0	0	1	1	84258	1	0	0
0.7	1	22	1	0	0	1	0	1	1	84261	1	0	0
2.2	1	22	1	0	0	1	0	1	1	84261	1	0	0
29	0	50	0	1	0	0	0	0	0	84262	0	0	0
39	0	50	0	1	0	0	0	0	1	84262	1	0	0
23	0	29	1	0	0	1	1	1	0	84265	1	0	0
28	1	33	1	0	0	1	0	1	0	84267	1	1	0
4	1	33	1	0	0	1	0	1	0	84267	1	1	0
35	0	30	1	0	1	0	0	1	1	84268	1	0	0
6	0	32	1	0	0	1	1	1	0	84269	1	0	0
11	0	32	1	0	0	1	1	1	1	84269	1	0	0
38	0	32	1	0	0	1	1	1	1	84269	1	0	0
8	1	25	1	0	0	1	1	1	0	84270	1	0	0
12	1	25	1	0	0	1	1	1	1	84270	1	0	0
4	0	22	1	0	0	1	1	0	1	84272	1	0	0
50	0	22	1	0	0	1	1	0	0	84272	1	0	0
20	0	22	1	0	0	1	1	0	1	84272	1	0	0
23	0	22	1	0	0	1	1	1	0	84272	1	0	0
30	0	22	1	0	0	1	1	0	1	84272	1	0	0
3	0	34	1	0	0	1	1	1	1	84275	0	0	0
9	0	34	1	0	0	1	1	0	1	84275	0	0	0
12	0	34	1	0	0	1	1	0	1	84275	1	0	0
10	0	34	1	0	0	1	1	0	0	84275	1	0	0
32	0	34	1	0	0	1	1	1	1	84275	1	0	0
20	1	20	1	0	1	0	1	0	0	84276	1	0	0
22	1	20	1	0	1	0	1	0	0	84276	1	0	0
45	1	20	1	0	1	0	1	0	1	84276	0	0	0
2.5	1	20	1	0	1	0	1	0	0	84276	1	0	0
15	1	20	1	0	1	0	1	1	0	84276	0	0	0
14	1	20	1	0	1	0	1	1	0	84276	1	0	0
45	1	20	1	0	1	0	1	0	0	84276	1	0	0
8	1	20	1	0	1	0	1	0	0	84276	1	0	0
12	1	20	1	0	1	0	1	1	1	84276	1	0	0
6	1	27	0	0	0	1	1	1	1	84277	1	1	0
32	1	27	0	0	0	1	1	1	0	84277	1	1	0
32	0	23	1	0	0	1	1	1	0	84279	1	0	0
0.5	0	23	1	0	0	1	1	1	1	84279	1	0	0
17	0	23	1	0	0	1	1	1	0	84279	1	0	0
18	1	40	1	1	0	0	NA	1	0	84280	1	0	1
7	1	40	1	1	0	0	NA	1	1	84280	1	0	1
40	1	40	1	1	0	0	NA	1	1	84280	1	0	1
6	0	39	1	0	1	0	0	1	0	84281	1	0	0
38	0	39	1	0	1	0	0	1	1	84281	0	0	0
3	1	24	1	0	0	1	1	1	0	84283	1	0	0
8	1	24	1	0	0	1	1	1	0	84283	1	0	0
5	1	24	1	0	0	1	1	1	1	84283	1	0	0
6	1	24	1	0	0	1	1	1	1	84283	1	0	0
2	1	24	1	0	0	1	1	1	0	84283	0	0	0
23	1	24	1	0	0	1	1	1	1	84283	1	0	0
4	1	24	1	0	0	1	1	0	0	84283	1	0	0
78	1	24	1	0	0	1	1	0	1	84283	1	0	0
7	1	24	1	0	0	1	1	0	1	84283	1	0	0
0.5	1	24	1	0	0	1	1	1	0	84283	0	0	0
9	0	47	1	0	0	1	1	0	0	84286	1	1	0
2	0	47	1	0	0	1	1	0	0	84286	0	1	0
33	0	47	1	0	0	1	1	1	1	84286	1	1	0
12	0	47	1	0	0	1	1	0	1	84286	1	1	0
14	0	47	1	0	0	1	1	0	1	84286	1	1	0
11	0	60	1	0	1	0	0	0	1	84287	1	0	0
51	0	60	1	0	1	0	0	1	0	84287	1	0	0
1	0	60	1	0	1	0	0	0	0	84287	0	0	0
26	0	60	1	0	1	0	0	0	0	84287	0	0	0
0.1	0	60	1	0	1	0	0	0	0	84287	1	0	0
17	0	60	1	0	1	0	0	0	0	84287	1	0	0
17	0	60	1	0	1	0	0	0	1	84287	1	0	0
19	0	60	1	0	1	0	0	0	0	84287	1	0	0
20	0	60	1	0	1	0	0	0	1	84287	1	0	0
8	1	20	1	0	1	0	1	0	1	84288	1	1	0
13	1	20	1	0	1	0	1	0	1	84288	1	1	0
15	1	20	1	0	1	0	1	1	1	84288	1	1	0
26	1	20	1	0	1	0	1	0	0	84288	1	1	0
40	1	20	1	0	1	0	1	1	0	84288	0	1	0
11	1	26	0	0	1	0	0	1	1	84289	1	0	0
7	1	26	0	0	1	0	0	1	1	84289	0	0	0
12	1	26	0	0	1	0	0	1	0	84289	0	0	0
10	1	26	0	0	1	0	0	1	0	84289	1	0	0
2	1	26	0	0	1	0	0	1	1	84289	1	0	0
7	1	26	0	0	1	0	0	1	1	84289	1	0	0
28	0	35	0	0	0	1	1	1	1	84290	1	0	0
11	0	35	0	0	0	1	1	0	1	84290	1	0	0
4	0	35	0	0	0	1	1	0	1	84290	0	0	0
11	0	35	0	0	0	1	1	1	1	84290	0	0	0
6	0	35	0	0	0	1	1	0	1	84290	0	0	0
12	0	35	0	0	0	1	1	0	1	84290	1	0	0
17	0	47	0	0	1	0	1	0	0	84291	1	0	0
39	0	47	0	0	1	0	1	1	1	84291	1	0	0
9	0	47	0	0	1	0	1	0	1	84291	1	0	0
80	0	32	0	0	0	1	1	1	0	84292	1	0	0
1	1	27	0	1	0	0	0	1	1	84293	0	0	0
4	1	27	0	1	0	0	0	1	1	84293	0	0	0
8	1	27	0	1	0	0	0	1	1	84293	1	0	0
14	1	27	0	1	0	0	0	1	1	84293	0	0	0
7	1	27	0	1	0	0	0	1	1	84293	0	0	0
7	1	27	0	1	0	0	0	1	1	84293	0	0	0
13	0	18	0	0	0	1	1	1	0	84296	1	0	0
7	0	18	0	0	0	1	1	1	1	84296	1	0	0
3	0	18	0	0	0	1	1	1	1	84296	1	0	0
11	0	18	0	0	0	1	1	1	1	84296	0	0	0
10	0	18	0	0	0	1	1	1	0	84296	0	0	0
45	1	26	0	NA	NA	NA	NA	0	1	84297	1	0	1
20	1	26	0	NA	NA	NA	NA	0	1	84297	1	0	1
3	1	26	0	NA	NA	NA	NA	1	0	84297	1	0	1
18	1	26	0	NA	NA	NA	NA	0	0	84297	1	0	1
22	1	26	0	NA	NA	NA	NA	0	1	84297	1	0	1
13	1	26	0	NA	NA	NA	NA	0	0	84297	1	0	1
28	1	26	0	NA	NA	NA	NA	1	0	84297	0	0	1
16	1	26	0	NA	NA	NA	NA	0	1	84297	1	0	1
15	1	26	0	NA	NA	NA	NA	0	1	84297	0	0	1
5	0	30	0	0	0	1	1	1	1	84298	1	1	0
0.2	0	30	0	0	0	1	1	1	1	84298	1	1	0
24	0	30	0	0	0	1	1	1	1	84298	1	1	0
16	0	53	0	0	1	0	0	0	1	84299	0	0	0
38	0	53	0	0	1	0	0	1	0	84299	1	0	0
16	0	53	0	0	1	0	0	0	1	84299	0	0	0
10	0	53	0	0	1	0	0	0	0	84299	1	0	0
5	0	53	0	0	1	0	0	0	1	84299	0	0	0
10	0	53	0	0	1	0	0	0	1	84299	0	0	0
19	0	53	0	0	1	0	0	0	0	84299	1	0	0
7	1	27	0	0	0	1	1	1	1	84300	1	0	0
37	1	27	0	0	0	1	1	1	1	84300	1	0	0
11	1	27	0	0	1	0	0	1	0	84301	0	0	0
0.5	1	27	0	0	1	0	0	1	1	84301	0	0	0
33	1	27	0	0	1	0	0	1	1	84301	1	0	0
4	1	27	0	0	1	0	0	1	1	84301	0	0	0
17	1	27	0	0	1	0	0	1	0	84301	1	0	0
27	1	27	0	0	1	0	0	1	0	84301	1	0	0
5	1	35	0	0	0	1	1	1	1	84302	1	0	0
34	1	35	0	0	0	1	1	1	1	84302	1	0	0
6	1	35	0	0	0	1	1	1	0	84302	1	0	0
7	1	35	0	0	0	1	1	1	1	84302	1	0	0
4	0	45	0	0	0	1	0	0	1	84309	0	0	0
19	0	45	0	0	0	1	0	0	1	84309	0	0	0
4	0	45	0	0	0	1	0	0	1	84309	0	0	0
37	0	45	0	0	0	1	0	0	1	84309	1	0	0
22	0	45	0	0	0	1	0	0	1	84309	0	0	0
9	0	45	0	0	0	1	0	1	1	84309	0	0	0
30	0	32	0	0	1	0	1	1	1	84310	1	0	0
3.5	0	32	0	0	1	0	1	1	1	84310	1	0	0
0.8	0	32	0	0	1	0	1	1	1	84310	0	0	0
9	0	32	0	0	1	0	1	1	0	84310	0	0	0
28	0	32	0	0	1	0	1	1	0	84310	1	0	0
34	0	40	0	0	0	1	0	1	1	84311	1	0	0
7	0	32	0	1	0	0	0	0	0	84313	0	0	0
11	0	32	0	1	0	0	0	0	0	84313	0	0	0
25	0	32	0	1	0	0	0	1	0	84313	0	0	0
9	0	32	0	1	0	0	0	0	1	84313	0	0	0
0.4	0	32	0	1	0	0	0	1	1	84313	0	0	0
8	1	23	1	0	1	0	1	1	1	84314	0	1	0
7	1	23	1	0	1	0	1	1	1	84314	0	1	0
45	1	23	1	0	1	0	1	1	1	84314	1	1	0
1	0	30	1	0	0	1	1	1	1	84315	1	0	0
11	0	30	1	0	0	1	1	0	1	84315	1	0	0
20	0	30	1	0	0	1	1	1	0	84315	1	0	0
54	0	30	1	0	0	1	1	0	1	84315	0	0	0
9	0	30	1	0	0	1	1	0	0	84315	1	0	0
6	0	30	1	0	0	1	1	0	1	84315	1	0	0
4	0	30	1	0	0	1	1	0	1	84315	1	0	0
60	1	32	0	0	0	1	1	0	0	84316	1	1	0
37	0	42	0	1	0	0	0	1	0	84317	0	0	0
6	0	42	0	1	0	0	0	1	1	84317	0	0	0
8	0	42	0	1	0	0	0	1	1	84317	0	0	0
45	0	32	0	0	0	1	1	0	0	84318	1	1	0
5	1	23	0	1	0	0	0	1	0	84319	0	0	0
24	1	23	0	1	0	0	0	1	0	84319	1	0	0
18	1	23	0	1	0	0	0	1	1	84319	0	0	0
2	1	23	0	1	0	0	0	1	1	84319	0	0	0
27	0	37	0	0	1	0	0	1	1	84325	0	0	0
10	0	37	0	0	1	0	0	0	1	84325	0	0	0
2	0	37	0	0	1	0	0	1	0	84325	0	0	0
3	1	30	0	NA	NA	NA	NA	1	0	84328	1	0	1
1	1	30	0	NA	NA	NA	NA	1	0	84328	1	0	1
60	1	30	0	NA	NA	NA	NA	1	0	84328	1	0	1
2	1	19	0	0	0	1	1	1	1	84329	0	0	0
4	1	19	0	0	0	1	1	1	1	84329	0	0	0
9	1	19	0	0	0	1	1	1	1	84329	1	0	0
39	1	19	0	0	0	1	1	0	1	84329	1	0	0
20	1	19	0	0	0	1	1	1	1	84329	1	0	0
7	1	19	0	0	0	1	1	1	0	84329	1	0	0
0.5	0	40	0	0	0	1	0	1	1	84331	0	0	0
3	0	40	0	0	0	1	0	1	1	84331	0	0	0
19	0	40	0	0	0	1	0	1	1	84331	1	0	0
7	0	28	0	0	0	1	1	0	1	84332	1	0	0
58	0	28	0	0	0	1	1	0	1	84332	1	0	0
6	0	28	0	0	0	1	1	0	1	84332	1	0	0
33	0	28	0	0	0	1	1	0	1	84332	1	0	0
15	1	24	0	0	0	1	1	1	1	84333	1	0	0
8	0	35	0	0	0	1	0	1	0	84334	1	0	0
14	0	35	0	0	0	1	0	1	1	84334	1	0	0
5	1	32	0	0	1	0	1	1	0	84335	0	0	0
4	0	25	0	0	1	0	1	0	1	84343	0	0	0
6	0	25	0	0	1	0	1	0	1	84343	1	0	0
29	0	25	0	0	1	0	1	0	1	84343	0	0	0
2	0	25	0	0	1	0	1	0	1	84343	1	0	0
1.6	0	23	0	0	0	1	1	0	1	84344	0	0	0
17	0	23	0	0	0	1	1	0	1	84344	1	0	0
56	0	23	0	0	0	1	1	0	0	84344	1	0	0
6	0	23	0	0	0	1	1	0	1	84344	1	0	0
19	0	23	0	0	0	1	1	0	0	84344	1	0	0
27	0	23	0	0	0	1	1	0	1	84344	1	0	0
12	0	23	0	0	0	1	1	1	1	84344	1	0	0
21	0	23	0	0	0	1	1	0	0	84344	1	0	0
24	0	23	0	0	0	1	1	0	0	84344	1	0	0
56	0	23	0	0	0	1	1	0	0	84344	1	0	0
29	0	23	0	0	0	1	1	0	1	84344	1	0	0
10	0	65	0	0	0	1	1	1	1	84348	1	0	0
55	0	65	0	0	0	1	1	1	0	84348	1	0	0
9	0	65	0	0	0	1	1	1	1	84348	0	0	0
23	1	56	0	0	1	0	1	1	0	84349	1	0	0
28	0	29	0	0	1	0	0	1	1	84350	1	0	0
13	0	25	0	1	0	0	0	1	1	84351	0	0	0
18	0	25	0	1	0	0	0	1	1	84351	1	0	0
9	0	25	0	1	0	0	0	0	1	84351	1	0	0
16	0	25	0	1	0	0	0	1	1	84351	1	0	0
52	0	25	0	1	0	0	0	0	0	84351	1	0	0
21	0	25	0	1	0	0	0	1	1	84351	1	0	0
21	0	25	0	1	0	0	0	0	1	84351	0	0	0
55	0	25	0	1	0	0	0	0	0	84351	0	0	0
12	0	37	0	0	0	1	1	0	1	84356	1	0	0
23	0	37	0	0	0	1	1	0	1	84356	1	0	0
28	0	37	0	0	0	1	1	1	1	84356	1	0	0
9	0	37	0	0	0	1	1	1	0	84356	1	0	0
1	0	37	0	0	0	1	1	0	1	84356	1	0	0
4	0	25	0	0	0	1	1	1	1	84358	1	1	0
14	0	25	0	0	0	1	1	1	0	84358	1	1	0
2	0	25	0	0	0	1	1	1	0	84358	1	1	0
13	1	32	0	0	0	1	0	0	1	84359	1	0	0
6	1	32	0	0	0	1	0	0	1	84359	1	0	0
36	1	32	0	0	0	1	0	1	1	84359	1	0	0
10	1	32	0	0	0	1	0	0	1	84359	0	0	0
10	1	32	0	0	0	1	0	0	1	84359	1	0	0
10	0	37	0	0	0	1	1	1	1	84360	1	0	0
8	0	37	0	0	0	1	1	1	1	84360	1	0	0
30	0	37	0	0	0	1	1	1	1	84360	1	0	0
13	0	37	0	0	0	1	1	1	1	84360	1	0	0
1	1	19	0	0	0	1	1	1	1	84361	1	0	0
19	0	18	1	0	0	1	1	0	1	84362	1	0	0
23	0	18	1	0	0	1	1	0	0	84362	1	0	0
27	0	18	1	0	0	1	1	0	0	84362	1	0	0
35	1	32	0	1	0	0	0	1	1	84363	0	0	0
30	0	25	0	0	0	1	1	1	1	84364	1	0	0
15	0	53	0	0	1	0	0	0	0	84365	1	0	0
42	0	53	0	0	1	0	0	1	1	84365	1	0	0
12	0	53	0	0	1	0	0	0	1	84365	0	0	0
7	0	30	0	0	0	1	1	0	1	84367	0	0	0
23	0	22	0	0	0	1	1	0	1	84368	1	0	0
20	0	22	0	0	0	1	1	1	1	84368	1	0	0
15	1	42	0	1	0	0	0	0	0	84369	0	0	0
14	1	42	0	1	0	0	0	0	0	84369	0	0	0
53	1	42	0	1	0	0	0	1	1	84369	1	0	0
19	0	29	0	1	0	0	NA	1	0	84370	1	0	1
3.6	0	29	0	1	0	0	NA	1	1	84370	1	0	1
60	0	38	0	0	1	0	0	0	0	84371	1	0	0
8	1	53	0	0	1	0	0	1	1	84378	0	0	0
4	1	53	0	0	1	0	0	1	1	84378	0	0	0
27	1	53	0	0	1	0	0	1	1	84378	0	0	0
6	1	53	0	0	1	0	0	1	1	84378	0	0	0
1	1	53	0	0	1	0	0	1	1	84378	0	0	0
37	1	20	0	1	0	0	0	1	0	84380	1	0	0
8	1	20	0	1	0	0	0	1	1	84380	1	0	0
0.6	1	20	0	1	0	0	0	1	1	84380	1	0	0
2	1	20	0	1	0	0	0	1	1	84380	0	0	0
5	1	20	0	1	0	0	0	1	1	84380	1	0	0
16	0	19	0	0	0	1	1	1	1	84382	1	0	0
30	0	19	0	0	0	1	1	0	0	84382	1	0	0
19	0	19	0	0	0	1	1	1	0	84382	0	0	0
17	0	19	0	0	0	1	1	1	0	84382	1	0	0
13	1	24	0	0	0	1	0	1	0	84383	1	0	0
3.1	1	24	0	0	0	1	0	1	1	84383	1	0	0
0.5	1	24	0	0	0	1	0	1	0	84383	1	0	0
27	0	21	0	NA	NA	NA	1	1	1	84384	1	0	1
26	0	21	0	NA	NA	NA	1	1	1	84384	1	0	1
3.8	0	35	0	0	0	1	1	1	1	84385	1	0	0
39	0	35	0	0	0	1	1	1	1	84385	1	0	0
32	0	35	0	0	0	1	1	0	0	84385	1	0	0
25	0	34	0	0	0	1	1	1	0	84387	0	0	0
6	0	34	0	0	0	1	1	1	1	84387	1	0	0
4	0	34	0	0	0	1	1	1	1	84387	0	0	0
23	1	21	0	1	0	0	0	0	0	84389	0	0	0
2	1	21	0	1	0	0	0	0	0	84389	0	0	0
17	1	19	0	0	0	1	1	1	1	84391	1	0	0
12	1	30	0	0	0	1	1	1	0	84392	1	1	0
9	1	30	0	0	0	1	1	1	0	84392	1	1	0
45	1	29	0	NA	NA	NA	NA	1	1	84393	1	0	1
2	0	24	0	0	0	1	1	1	1	84395	1	1	0
19	0	24	0	0	0	1	1	1	0	84395	1	1	0
2	0	29	0	0	1	0	0	0	1	84398	1	0	0
28	0	29	0	0	1	0	0	0	1	84398	1	0	0
53	0	29	0	0	1	0	0	0	1	84398	1	0	0
5	0	29	0	0	1	0	0	0	0	84398	1	0	0
3	0	29	0	0	1	0	0	0	1	84398	1	0	0
25	0	29	0	0	1	0	0	0	1	84398	0	0	0
6	0	30	0	0	0	1	0	1	0	84406	1	0	0
38	0	30	0	0	0	1	0	1	0	84406	1	0	0
10	0	30	0	0	0	1	0	1	0	84406	1	0	0
6	1	20	0	0	1	0	0	1	1	84407	1	1	0
11	1	20	0	0	1	0	0	1	1	84407	1	1	0
15	1	20	0	0	1	0	0	1	1	84407	1	1	0
38	1	20	0	0	1	0	0	0	0	84407	1	1	0
9	1	20	0	0	1	0	0	1	1	84407	1	1	0
13	1	20	0	0	1	0	0	1	1	84407	1	1	0
35	1	20	0	0	1	0	0	0	1	84407	1	1	0
15	1	20	0	0	1	0	0	1	0	84407	1	1	0
17	1	19	0	1	0	0	0	1	1	84409	0	0	0
2	1	19	0	0	0	1	1	0	0	84410	0	0	0
13	1	19	0	0	0	1	1	0	1	84410	0	0	0
43	1	19	0	0	0	1	1	0	1	84410	1	0	0
37	1	19	0	0	0	1	1	1	1	84410	0	0	0
18	1	19	0	0	0	1	1	0	0	84410	1	0	0
6	0	35	0	0	1	0	1	1	1	84411	1	0	0
8	0	35	0	0	1	0	1	1	1	84411	1	0	0
26	0	35	0	0	1	0	1	1	0	84411	0	0	0
4	1	30	0	0	1	0	0	1	1	84413	0	0	0
8	1	30	0	0	1	0	0	1	1	84413	0	0	0
4	1	30	0	0	1	0	0	1	1	84413	0	0	0
20	1	30	0	0	1	0	0	1	1	84413	1	0	0
13	1	30	0	0	1	0	0	1	1	84413	0	0	0
2.2	0	24	0	0	1	0	0	1	0	84415	1	0	0
23	0	24	0	0	1	0	0	1	0	84415	1	0	0
1	1	21	0	0	0	1	1	1	0	84416	1	0	0
75	1	24	0	0	1	0	1	0	0	84419	0	0	0
28	1	24	0	0	1	0	1	1	1	84419	1	0	0
49	1	24	0	0	1	0	1	0	0	84419	1	0	0
26	1	24	0	0	1	0	1	NA	1	84419	0	0	1
3.5	1	24	0	0	1	0	1	0	1	84419	1	0	0
1.4	1	24	0	0	1	0	1	0	1	84419	1	0	0
4	1	27	0	0	1	0	1	1	1	84421	1	0	0
2	1	27	0	0	1	0	1	1	1	84421	1	0	0
14	1	36	0	0	0	1	1	1	1	84423	0	0	0
0.6	1	36	0	0	0	1	1	1	1	84423	0	0	0
2.6	1	36	0	0	0	1	1	1	1	84423	1	0	0
25	1	36	0	0	0	1	1	1	0	84423	1	0	0
20	1	36	0	0	0	1	1	1	1	84423	1	0	0
13	0	50	0	0	0	1	0	1	0	84424	0	0	0
9	0	50	0	0	0	1	0	1	1	84424	0	0	0
75	0	39	0	0	1	0	1	1	0	84425	1	1	0
16	0	39	0	0	1	0	1	1	1	84425	1	1	0
18	0	39	0	0	1	0	1	1	0	84425	1	1	0
14	0	39	0	0	1	0	1	1	1	84425	0	1	0
13	0	39	0	0	1	0	1	1	1	84425	1	1	0
18	0	39	0	0	1	0	1	NA	1	84425	0	1	1
44	0	39	0	0	1	0	1	0	0	84425	1	1	0
3	0	39	0	0	1	0	1	1	0	84425	0	1	0
9	0	39	0	0	1	0	1	0	1	84425	0	1	0
4.2	0	39	0	0	1	0	1	1	0	84425	0	1	0
11	0	39	0	0	1	0	1	1	1	84425	1	1	0
26	0	25	0	1	0	0	0	1	1	84427	0	0	0
9	0	25	0	1	0	0	0	1	1	84427	1	0	0
6.1	0	25	0	1	0	0	0	1	1	84427	1	0	0
7	0	33	0	1	0	0	0	1	1	84431	0	0	0
0.7	0	33	0	1	0	0	0	1	1	84431	0	0	0
33	0	33	0	1	0	0	0	1	0	84431	0	0	0
32	0	50	0	0	1	0	0	1	1	84432	1	0	0
22	0	23	0	0	0	1	1	1	0	84436	1	0	0
2.5	0	23	0	0	0	1	1	1	1	84436	1	0	0
15	1	35	0	1	0	0	0	1	0	84437	1	0	0
10	1	35	0	1	0	0	0	1	1	84437	1	0	0
13	1	35	0	1	0	0	0	1	1	84437	1	0	0
4	1	22	0	0	0	1	1	1	1	84439	1	0	0
2	1	22	0	0	0	1	1	1	1	84439	1	0	0
0.7	1	22	0	0	0	1	1	1	1	84439	1	0	0
1	0	24	0	0	0	1	1	1	1	84440	1	0	0
20	0	24	0	0	0	1	1	1	1	84440	0	0	0
7	0	67	0	1	0	0	0	0	1	84441	0	0	0
27	0	67	0	1	0	0	0	1	0	84441	1	0	0
6	0	67	0	1	0	0	0	1	1	84441	0	0	0
3	0	67	0	1	0	0	0	1	1	84441	0	0	0
28	1	37	0	1	0	0	0	1	0	84442	1	0	0
19	1	37	0	1	0	0	0	0	1	84442	0	0	0
4	1	34	0	1	0	0	0	0	1	84443	0	0	0
7	1	34	0	1	0	0	0	0	1	84443	0	0	0
10	1	34	0	1	0	0	0	0	1	84443	0	0	0
2	1	34	0	1	0	0	0	1	1	84443	0	0	0
71	NA	NA	NA	NA	NA	NA	NA	1	0	84450	1	0	1
38	NA	NA	NA	NA	NA	NA	NA	1	1	84453	1	0	1
10	1	35	0	0	0	1	1	1	1	84454	1	0	0
10	1	35	0	0	0	1	1	1	1	84454	1	0	0
27	1	35	0	0	0	1	1	1	0	84454	0	0	0
4	1	44	0	0	1	0	0	1	1	84456	1	0	0
13	1	44	0	0	1	0	0	0	1	84456	0	0	0
15	1	44	0	0	1	0	0	0	0	84456	0	0	0
9	0	38	0	0	0	1	1	1	1	84457	1	0	0
30	0	38	0	0	0	1	1	1	0	84457	1	0	0
7	0	38	0	0	0	1	1	1	1	84457	1	0	0
24	0	41	0	NA	NA	NA	NA	1	0	84458	1	0	1
2.3	0	41	0	NA	NA	NA	NA	1	0	84458	1	0	1
13	0	38	0	0	1	0	1	1	1	84462	1	0	0
3	1	28	0	0	0	1	1	1	1	84465	1	0	0
21	1	28	0	0	0	1	1	NA	NA	84465	1	0	1
36	1	28	0	0	0	1	1	1	0	84465	0	0	0
70	1	45	0	0	0	1	0	0	0	84469	1	0	0
32	1	45	0	0	0	1	0	0	1	84469	0	0	0
17	1	45	0	0	0	1	0	0	1	84469	1	0	0
15	1	34	0	1	0	0	0	0	1	84474	0	0	0
12	1	34	0	1	0	0	0	0	1	84474	1	0	0
9	1	34	0	1	0	0	0	1	1	84474	1	0	0
45	1	34	0	1	0	0	0	1	1	84474	1	0	0
27	0	22	0	0	1	0	0	NA	NA	84477	1	0	1
25	1	24	0	0	0	1	1	1	1	84478	1	1	0
3	1	24	0	0	0	1	1	1	1	84478	1	1	0
40	1	24	0	0	0	1	1	1	1	84478	1	1	0
38.5	1	18	0	0	1	0	1	0	0	84481	1	0	0
42	1	18	0	0	1	0	1	0	1	84481	1	0	0
13	1	45	0	0	0	1	NA	1	1	84483	0	0	1
4	1	21	0	0	1	0	1	1	1	84489	1	0	0
22	1	21	0	0	1	0	1	1	1	84489	1	0	0
3	1	21	0	0	1	0	1	1	1	84489	1	0	0
25	0	28	0	0	0	1	1	1	0	84490	1	1	0
1.7	1	21	0	0	0	1	1	1	1	84492	1	0	0
21	1	38	0	1	0	0	0	0	0	84494	1	1	0
19	1	38	0	1	0	0	0	0	1	84494	0	1	0
28	1	67	0	0	1	0	1	0	1	84495	1	0	0
6	1	67	0	0	1	0	1	NA	NA	84495	1	0	1
16	1	67	0	0	1	0	1	1	1	84495	1	0	0
15	1	67	0	0	1	0	1	NA	NA	84495	1	0	1
36	1	67	0	0	1	0	1	1	1	84495	1	0	0
14	1	67	0	0	1	0	1	1	1	84495	1	0	0
8	1	18	0	1	0	0	0	0	1	84496	0	1	0
13	1	18	0	1	0	0	0	0	1	84496	0	1	0
45	1	18	0	1	0	0	0	0	1	84496	1	1	0
6	1	18	0	1	0	0	0	NA	NA	84496	1	1	1
6	1	18	0	1	0	0	0	1	1	84496	1	1	0
27	1	18	0	1	0	0	0	0	1	84496	1	1	0
10	1	18	0	1	0	0	0	0	1	84496	0	1	0
23	0	23	0	0	0	1	1	1	1	84497	1	0	0
16	1	33	0	0	1	0	0	1	1	84503	1	0	0
12	1	33	0	0	1	0	0	1	0	84503	1	0	0
46	0	21	0	1	0	0	0	0	1	84504	1	0	0
40	1	20	0	0	1	0	0	1	1	84507	1	0	0
17	1	20	0	0	1	0	0	0	1	84507	1	0	0
6	1	23	0	1	0	0	0	1	1	84508	0	0	0
1	1	30	0	0	1	0	1	1	1	84523	0	0	0
4	1	30	0	0	1	0	1	1	1	84523	0	0	0
10	1	30	0	0	1	0	1	1	1	84523	0	0	0
8	1	30	0	0	1	0	1	1	1	84523	1	0	0
11	0	30	0	0	0	1	1	0	1	84526	1	0	0
3	0	30	0	0	0	1	1	0	1	84526	0	0	0
30	1	31	0	0	0	1	1	1	1	84528	1	0	0
2	1	31	0	0	0	1	1	1	1	84528	1	0	0
5	1	28	0	0	1	0	NA	1	1	88013	0	0	1
3	1	28	0	0	1	0	NA	NA	NA	88013	0	0	1
12	1	28	0	0	1	0	NA	0	1	88013	1	0	1
10	0	30	0	1	0	0	NA	1	1	88021	1	0	1
5	0	30	0	1	0	0	NA	1	1	88021	1	0	1
27	0	30	0	1	0	0	NA	1	1	88021	1	0	1
2	0	30	0	1	0	0	NA	1	1	88021	0	0	1
39	0	46	0	1	0	0	NA	1	0	88031	1	0	1
18	0	23	0	1	0	0	NA	1	1	88126	1	0	1
25	0	23	0	1	0	0	NA	1	1	88126	1	0	1
27	0	39	0	0	1	0	0	1	1	88128	1	0	0
1	0	39	0	0	1	0	0	1	1	88128	0	0	0
4	0	39	0	0	1	0	0	1	1	88128	0	0	0
11	0	39	0	0	1	0	0	1	0	88128	1	0	0
25	0	27	0	1	0	0	NA	1	0	88129	1	0	1
19	0	19	0	NA	NA	NA	NA	0	1	88141	1	0	1
24	0	30	0	1	0	0	NA	1	0	88167	1	0	1
7	0	32	0	0	1	0	NA	1	1	88201	1	1	1
20	1	53	0	1	0	0	NA	0	1	88228	1	0	1
23	1	53	0	1	0	0	NA	0	1	88228	1	0	1
5	1	53	0	1	0	0	NA	1	1	88228	0	0	1
3	1	53	0	1	0	0	NA	1	1	88228	0	0	1
